# Supplementary material for: Tumor-Infiltrating B- and T-Cell Repertoire in Pancreatic Cancer Associated With Host and Tumor Features
Source: Front Immunol. 2021 Sep 23;12:730746. doi: 10.3389/fimmu.2021.730746 (PMC8495220; doi:10.3389/fimmu.2021.730746)
Supplement: Supplementary file 6 [file DataSheet_1.zip]

Archive with 6 entries (5 files):
- SupplementaryData/
- SupplementaryData/.Rhistory
- SupplementaryData/PAAD.repertoire.tumor.filter.csv
- SupplementaryData/.DS_Store
- __MACOSX/SupplementaryData/._.DS_Store
- SupplementaryData/PAAD.GTEx.ValTumor.ValNormal.repertoire.diversity.csv
