# Supplementary material for: Tumor-Infiltrating B- and T-Cell Repertoire in Pancreatic Cancer Associated With Host and Tumor Features
Source: Front Immunol. 2021 Sep 23;12:730746. doi: 10.3389/fimmu.2021.730746 (PMC8495220; doi:10.3389/fimmu.2021.730746)
Supplement: Supplementary file 6 [file DataSheet_1.zip › SupplementaryData/PAAD.repertoire.tumor.filter.csv]

	read_count	IGH	IGK	IGL	TRA	TRB	TRD	TRG	totalReads	Ig_Reads	T_Reads	IG_expression	IGH_expression	IGK_expression	IGL_expression	T_expression	TRA_expression	TRB_expression	TRD_expression	TRG_expression	Alpha_Beta_ratio_expression	KappaLambda_ratio_expression	read_count_filter	IGH_filter	IGK_filter	IGL_filter	TRA_filter	TRB_filter	TRD_filter	TRG_filter	totalReads.1	Ig_Reads_filter	T_Reads_filter	IG_expression_filter	IGH_expression_filter	IGK_expression_filter	IGL_expression_filter	T_expression_filter	TRA_expression_filter	TRB_expression_filter	TRD_expression_filter	TRG_expression_filter	Alpha_Beta_ratio_expression_filter	KappaLambda_ratio_expression_filter	clones_IGH	clones_IGK	clones_IGL	clones_TRA	clones_TRB
0393537d-9e6d-4740-a109-b201c6b0f2fa	44941	15860	10245	18393	173	255	2	13	56253761	44498	443	0.000791022666022277	0.000281936704640957	0.000182121156308109	0.000326964805073211	7.87502901361564e-06	3.07534993082507e-06	4.53303024485776e-06	3.55531783910413e-08	2.31095659541768e-07	0.966139954853273	0.557005382482466	6738	1641	1943	3110	24	18	1	1	56253761	6694	44	0.000118996488074815	2.91713828698494e-05	3.45399128068966e-05	5.52851923980692e-05	7.82169924602908e-07	4.26638140692495e-07	3.19978605519371e-07	1.77765891955206e-08	1.77765891955206e-08	0.954545454545455	0.62475884244373	347	268	248	19	18
064baa54-f97e-49ac-96e9-88a450be29f3	16475	4809	9083	2312	98	155	9	9	59963858	16204	271	0.000270229443876009	8.01983087879369e-05	0.000151474576569106	3.85565585189665e-05	4.51938899595153e-06	1.63431779189391e-06	2.58489038513833e-06	1.50090409459645e-07	1.50090409459645e-07	0.933579335793358	3.92863321799308	3278	293	2430	515	20	19	0	1	59963858	3238	40	5.39991939811478e-05	4.88627666351955e-06	4.05244105541041e-05	8.58850676352412e-06	6.6706848648731e-07	3.33534243243655e-07	3.16857531081472e-07	0	1.66767121621828e-08	0.975	4.71844660194175	97	121	81	16	16
090923e5-dc40-4c4d-ae14-b5ee55a4de28	12108	3865	4752	3276	59	146	1	9	48559979	11893	215	0.000244913614974998	7.95922914217076e-05	9.78583619239209e-05	6.74629616293697e-05	4.42751427054777e-06	1.21499228819683e-06	3.00659108604639e-06	2.05930896304547e-08	1.85337806674093e-07	0.953488372093023	1.45054945054945	1893	286	935	657	9	6	0	0	48559979	1878	15	3.8673822325994e-05	5.88962363431006e-06	1.92545388044752e-05	1.35296598872088e-05	3.08896344456821e-07	1.85337806674093e-07	1.23558537782728e-07	0	0	1	1.42313546423135	187	174	136	9	6
099deeea-0fd5-4a41-b823-4069b37139c0	57421	22766	22311	11506	243	572	9	14	63174782	56583	838	0.000895658017466526	0.000360365311589045	0.000353163070669559	0.000182129635207922	1.32647865725916e-05	3.84647152403312e-06	9.05424572735368e-06	1.42461908297523e-07	2.21607412907258e-07	0.97255369928401	1.93907526507909	9787	1956	5215	2504	47	63	2	0	63174782	9675	112	0.000153146551419837	3.09617214033283e-05	8.25487613079535e-05	3.96360687085553e-05	1.77285930325806e-06	7.43967743331508e-07	9.9723335808266e-07	3.1658201843894e-08	0	0.982142857142857	2.08266773162939	947	383	348	41	30
0b5abdd3-4c45-4111-9d9c-d549062d8728	24442	9120	7193	6702	439	889	15	84	108982216	23015	1427	0.000211181244470199	8.36833782128269e-05	6.60015942417614e-05	6.14962720156103e-05	1.30938794637833e-05	4.02818015739375e-06	8.15729421394771e-06	1.37637135218465e-07	7.70767957223406e-07	0.93062368605466	1.07326171292152	3143	399	1467	1112	82	72	0	11	108982216	2978	165	2.73255592453727e-05	3.66114779681118e-06	1.34609118243659e-05	1.02034996241956e-05	1.51400848740312e-06	7.52416339194277e-07	6.60658249048634e-07	0	1.00933899160208e-07	0.933333333333333	1.31924460431655	274	212	241	71	59
0c022c5d-a7e4-4a3b-866c-4e340866b189	26663	9356	9186	7271	259	570	13	8	55462582	25813	850	0.00046541287962396	0.000168690307277797	0.000165625177709902	0.000131097394636261	1.53256478394749e-05	4.66981504755765e-06	1.02771991394126e-05	2.34392261074322e-07	1.44241391430352e-07	0.975294117647059	1.26337505157475	3838	550	1861	1335	52	38	2	0	55462582	3746	92	6.75410315372624e-05	9.91659566083671e-06	3.35541536814857e-05	2.407028219494e-05	1.65877600144905e-06	9.37569044297289e-07	6.85146609294172e-07	3.6060347857588e-08	0	0.978260869565217	1.3940074906367	289	249	234	40	29
0c6bec3a-7c61-4470-b92c-a1471ceaa3d7	13449	4156	4135	4918	66	169	0	5	74551195	13209	240	0.000177180258478754	5.57469266589221e-05	5.54652410333597e-05	6.59680907864723e-05	3.2192642921418e-06	8.85297680338994e-07	2.26689860571651e-06	0	6.70680060862874e-08	0.979166666666667	0.840788938592924	2354	283	860	1196	9	5	0	1	74551195	2339	15	3.13744132471653e-05	3.79604914448387e-06	1.15356970468414e-05	1.604266705584e-05	2.01204018258862e-07	1.20722410955317e-07	6.70680060862874e-08	0	1.34136012172575e-08	0.933333333333333	0.719063545150502	119	155	118	9	5
0d7a3c83-df0a-4480-8a77-062e5cda3869	18579	6254	8291	3875	19	131	5	4	31985508	18420	159	0.000575885804283615	0.000195526048859377	0.000259211140245138	0.000121148615179099	4.97100124218756e-06	5.94019016362035e-07	4.09560479702245e-06	1.56320793779483e-07	1.25056635023586e-07	0.943396226415094	2.13961290322581	2628	369	1623	628	4	4	0	0	31985508	2620	8	8.1912095940449e-05	1.15364745809258e-05	5.07417296608201e-05	1.9633891698703e-05	2.50113270047173e-07	1.25056635023586e-07	1.25056635023586e-07	0	0	1	2.5843949044586	176	255	170	4	4
0d977aaf-99fd-4ae6-b33a-5475dcf714e6	8416	2632	4195	1284	41	262	0	2	53741540	8111	305	0.000150926080644507	4.89751503213343e-05	7.80587977196039e-05	2.38921326035689e-05	5.67531187234307e-06	7.62910776282183e-07	4.87518593624224e-06	0	3.72151598186431e-08	0.99344262295082	3.26713395638629	1234	73	974	176	3	8	0	0	53741540	1223	11	2.27570702291002e-05	1.35835333338047e-06	1.81237828316792e-05	3.27493406404059e-06	2.04683379002537e-07	5.58227397279646e-08	1.48860639274572e-07	0	0	1	5.53409090909091	54	113	59	3	4
0e4bdb12-14fd-4597-a6cb-1522ecf506ca	16809	6397	6130	4144	34	98	1	5	55469508	16671	138	0.000300543498601069	0.000115324621231542	0.000110511165882344	7.47077114871832e-05	2.48785332655195e-06	6.12949370309901e-07	1.76673642030501e-06	1.80279226561736e-08	9.01396132808677e-08	0.956521739130435	1.4792471042471	2170	294	1137	724	4	11	0	0	55469508	2155	15	3.8850173324054e-05	5.30020926091502e-06	2.04977480600693e-05	1.30522160030696e-05	2.70418839842603e-07	7.21116906246942e-08	1.98307149217909e-07	0	0	1	1.57044198895028	210	227	240	4	10
1243d92b-57ef-4a19-b09d-8d0d440248c1	27994	11140	9990	6491	94	260	4	15	51147505	27621	373	0.00054002634146084	0.000217801435280176	0.000195317445103138	0.000126907461077525	7.29263333568275e-06	1.83782180577528e-06	5.08333690959119e-06	7.82051832244799e-08	2.93269437091799e-07	0.949061662198391	1.5390540748729	3472	387	1955	1091	13	25	0	1	51147505	3433	39	6.71195985024098e-05	7.56635147696843e-06	3.82227833009645e-05	2.13304637244769e-05	7.62500536438679e-07	2.5416684547956e-07	4.88782395152999e-07	0	1.955129580612e-08	0.974358974358974	1.79193400549954	320	360	309	11	23
1245a591-47ef-4b89-90f1-f5e0e6201a47	88084	31651	33480	22364	136	435	4	14	57537087	87495	589	0.00152067135411287	0.000550097365895496	0.000581885558439898	0.000388688429777476	1.02368755651464e-05	2.36369282998286e-06	7.56034103707753e-06	6.9520377352437e-08	2.4332132073353e-07	0.969439728353141	1.49704882847433	12978	1812	6878	4246	29	13	0	0	57537087	12936	42	0.000224828900357781	3.1492730940654e-05	0.000119540288857516	7.37958805596119e-05	7.29963962200589e-07	5.04022735805169e-07	2.2594122639542e-07	0	0	1	1.61987753179463	1043	581	644	28	12
1b23aaa7-0bb6-4453-bde4-203705959e24	111946	43862	33314	33756	318	648	8	40	88075178	110932	1014	0.00125951491122732	0.000498006373600517	0.000378245048792294	0.000383263488834505	1.15128918615413e-05	3.61055188557212e-06	7.35735101210922e-06	9.08314939766571e-08	4.54157469883285e-07	0.952662721893491	0.986906031520322	19266	4249	7565	7321	58	64	1	8	88075178	19135	131	0.000217257579655417	4.8242877238352e-05	8.58925314916764e-05	8.31221709253883e-05	1.48736571386776e-06	6.58528331330764e-07	7.26651951813257e-07	1.13539367470821e-08	9.08314939766571e-08	0.931297709923664	1.03332878022128	1103	661	594	47	49
1bfd7f0b-293d-428e-b928-702aaaddb8c6	46198	14047	13099	18324	207	494	8	19	57826386	45470	728	0.000786319241876883	0.000242916788885959	0.000226522888703437	0.000316879564287486	1.25894085789833e-05	3.57968073605707e-06	8.5428129643101e-06	1.38345149219597e-07	3.28569729396542e-07	0.962912087912088	0.714854835188824	7864	899	2693	4178	35	54	0	5	57826386	7770	94	0.000134367726179533	1.55465361435522e-05	4.65704358560468e-05	7.22507541799344e-05	1.62555550333026e-06	6.05260027835736e-07	9.33829757232278e-07	0	8.6465718262248e-08	0.946808510638298	0.644566778362853	397	364	461	30	46
1c77de54-20aa-48fa-9681-bdee0e339597	17663	5229	6739	5477	54	155	3	6	64975562	17445	218	0.000268485557693214	8.04764105003047e-05	0.000103715917070483	8.42932301224266e-05	3.35510757105879e-06	8.31081691913646e-07	2.38551226382621e-06	4.61712051063137e-08	9.23424102126273e-08	0.958715596330275	1.23041811210517	2542	301	1270	950	10	11	0	0	64975562	2521	21	3.87992026910056e-05	4.63251091233347e-06	1.95458101616728e-05	1.46208816169993e-05	3.23198435744196e-07	1.53904017021046e-07	1.6929441872315e-07	0	0	1	1.33684210526316	208	252	239	9	11
1db381eb-38d1-4650-aa1e-f05e221ded7b	7571	2894	2407	1980	60	225	0	5	55898591	7281	290	0.000130253730366835	5.17723246369484e-05	4.30601193507722e-05	3.54212863791146e-05	5.18796618684002e-06	1.07337231451863e-06	4.02514617944485e-06	0	8.94476928765521e-08	0.982758620689655	1.21565656565657	889	97	464	307	13	8	0	0	55898591	868	21	1.55281194833694e-05	1.73528524180511e-06	8.30074589894404e-06	5.4920883426203e-06	3.75680310081519e-07	2.32564001479035e-07	1.43116308602483e-07	0	0	1	1.5114006514658	79	131	110	13	8
1ddd38b4-6b48-4f49-b5ad-b017423e9439	120107	38358	49480	27643	1276	3221	52	77	48267929	115481	4626	0.0023924995829011	0.000794689160995492	0.00102511131148801	0.000572699110417603	9.58400349018496e-05	2.64357727053092e-05	6.67316801597185e-05	1.07731989081197e-06	1.59526214601003e-06	0.972114137483787	1.78996490974207	20453	2594	11287	5951	274	335	2	10	48267929	19832	621	0.00041087323220352	5.3741688399351e-05	0.000233840569376822	0.000123290974427347	1.28656856191199e-05	5.67664711697077e-06	6.94042621965405e-06	4.14353804158451e-08	2.07176902079225e-07	0.980676328502416	1.89665602419761	906	617	531	189	230
1fd7ec3d-5cae-4ed3-923e-7f3cf34a6379	28155	10041	11076	6820	84	125	3	6	58940960	27937	218	0.000473982778699227	0.000170356913087266	0.0001879168578184	0.000115709007793562	3.69861637815197e-06	1.42515493470076e-06	2.12076627187613e-06	5.08983905250271e-08	1.01796781050054e-07	0.958715596330275	1.62404692082111	3992	624	2140	1212	9	7	0	0	58940960	3976	16	6.74573335758359e-05	1.05868652292056e-05	3.63075185745193e-05	2.05629497721109e-05	2.71458082800144e-07	1.52695171575081e-07	1.18762911225063e-07	0	0	1	1.76567656765677	310	244	242	8	6
230ce4a2-75bf-4ea1-be35-dd55b36092c8	199758	68850	93293	36669	233	691	2	20	38565756	198812	946	0.00515514333493164	0.00178526255261274	0.00241906317096442	0.000950817611354488	2.45295334026383e-05	6.04162926301769e-06	1.7917449874443e-05	5.18594786525123e-08	5.18594786525124e-07	0.976744186046512	2.5441926422864	36987	6298	22987	7590	28	79	0	5	38565756	36875	112	0.000956159137655696	0.000163305498276761	0.000596046917892651	0.000196806721486284	2.90413080454069e-06	7.26032701135173e-07	2.04844940677424e-06	0	1.29648696631281e-07	0.955357142857143	3.02859025032938	1636	789	589	27	40
2658c59e-18d8-487b-867b-dbc0a86caea1	6707	2286	2678	1612	29	85	8	9	57409831	6576	131	0.000114544841631741	3.98189641073843e-05	4.66470629394467e-05	2.80788145849097e-05	2.28183915051065e-06	5.05139964616862e-07	1.48058265491149e-06	1.39348955756376e-07	1.56767575225923e-07	0.870229007633588	1.66129032258065	881	124	477	267	5	8	0	0	57409831	868	13	1.51193616995668e-05	2.15990881422382e-06	8.3086814869739e-06	4.65077139836904e-06	2.2644205310411e-07	8.70930973477347e-08	1.39348955756376e-07	0	0	1	1.78651685393258	76	118	76	5	6
28084efc-2c15-4b9a-bf7f-15aaffa81be4	7096	2205	3005	1830	16	40	0	0	56093968	7040	56	0.00012550369052159	3.93090394318334e-05	5.35708224456505e-05	3.26238286441066e-05	9.98324810967197e-07	2.85235660276342e-07	7.13089150690855e-07	0	0	1	1.64207650273224	882	85	493	299	1	4	0	0	56093968	877	5	1.5634479628897e-05	1.51531444521807e-06	8.78882378226479e-06	5.33034140141414e-06	8.91361438363569e-08	1.78272287672714e-08	7.13089150690855e-08	0	0	1	1.64882943143813	72	135	97	1	4
2b980c5a-2d45-46f6-b95f-cccb152a9381	29237	10495	11659	6420	192	456	8	7	58631877	28574	663	0.000487345817020322	0.000178998192399674	0.000198850874243716	0.000109496750376932	1.13078419781785e-05	3.27466917015125e-06	7.77733927910921e-06	1.36444548756302e-07	1.19388980161764e-07	0.97737556561086	1.81604361370717	4486	767	2332	1317	30	39	1	0	58631877	4416	70	7.53173909134787e-05	1.30816211120105e-05	3.9773585962462e-05	2.24621838390062e-05	1.19388980161764e-06	5.11667057836132e-07	6.65167175186972e-07	1.70555685945377e-08	0	0.985714285714286	1.77069096431283	393	275	251	27	38
2e8f3cef-6852-4118-a6df-513c72488013	17553	6812	6337	4144	77	163	6	14	58438493	17293	260	0.000295917966262409	0.000116567003190859	0.000108438799063487	7.09121640080623e-05	4.4491222591931e-06	1.31762466906872e-06	2.78925741634029e-06	1.02672052135225e-07	2.39568121648859e-07	0.923076923076923	1.52919884169884	2483	388	1252	806	10	26	0	1	58438493	2446	37	4.18559732537935e-05	6.63945937141124e-06	2.14242348788837e-05	1.37922790034986e-05	6.33144321500556e-07	1.71120086892042e-07	4.4491222591931e-07	0	1.71120086892042e-08	0.972972972972973	1.55334987593052	259	237	212	9	21
2eeb6617-e74c-43c3-86b9-b21f7fbe421c	45660	12927	22293	9923	125	377	2	13	57277974	45143	517	0.000788138910080863	0.000225688848561578	0.000389207202056414	0.000173242859462871	9.02615724501708e-06	2.18233975943353e-06	6.58193671445153e-06	3.49174361509365e-08	2.26963334981087e-07	0.970986460348163	2.2465988108435	7701	1046	4783	1799	27	42	0	4	57277974	7628	73	0.000133175101479672	1.82618191069398e-05	8.35050485549646e-05	3.14082338177674e-05	1.27448641950918e-06	4.71385388037643e-07	7.33266159169666e-07	0	6.9834872301873e-08	0.945205479452055	2.65869927737632	377	338	247	26	34
32407d6d-b5c8-4d40-8bcd-136c286a9d2e	63013	25168	20747	16421	178	465	8	26	56187920	62336	677	0.00110941996073177	0.000447925461558285	0.000369243068616884	0.000292251430556604	1.20488532054577e-05	3.16794072462551e-06	8.2758002075891e-06	1.42379358410135e-07	4.62732914832939e-07	0.949778434268833	1.26344315206138	8517	1455	4183	2813	28	35	1	2	56187920	8451	66	0.000150405994740507	2.58952458108433e-05	7.44466070286994e-05	5.00641419009638e-05	1.17462970688361e-06	4.98327754435473e-07	6.22909693044341e-07	1.77974198012669e-08	3.55948396025338e-08	0.954545454545454	1.48702452897263	651	551	434	24	30
3257219c-86f3-4c84-b7da-77130be7191a	81051	30629	27800	22471	44	96	5	6	68790511	80900	151	0.00117603429345073	0.000445250363091503	0.000404125505042403	0.000326658425316829	2.1950701892591e-06	6.39623101505962e-07	1.39554131237664e-06	7.26844433529502e-08	8.72213320235403e-08	0.927152317880795	1.23715010457924	12541	2219	5805	4504	6	6	0	1	68790511	12528	13	0.000182118141265152	3.22573559600393e-05	8.43866387327752e-05	6.54741465723376e-05	1.88979552717671e-07	8.72213320235403e-08	8.72213320235403e-08	0	1.453688867059e-08	0.923076923076923	1.28885435168739	903	422	439	6	6
3258f5d4-ed7c-40b7-be48-00c0dcf581b3	104750	36905	48528	19089	81	142	1	4	42312108	104522	228	0.00247026217649095	0.000872208966757222	0.00114690575094959	0.000451147458784138	5.38852850347234e-06	1.91434565254938e-06	3.35601336619768e-06	2.36338969450541e-08	9.45355877802165e-08	0.978070175438597	2.54219707685054	16854	2345	10393	4102	9	3	1	1	42312108	16840	14	0.000397994824554711	5.54214883361519e-05	0.000245627090949947	9.6946245268612e-05	3.30874557230758e-07	2.12705072505487e-07	7.09016908351624e-08	2.36338969450541e-08	2.36338969450541e-08	0.857142857142857	2.5336421257923	942	625	567	9	3
33d74c0e-4dd2-47d3-aa85-a8928ff0e1a7	12831	5119	4232	3018	127	320	3	12	92326931	12369	462	0.000133969578172159	5.54442776831822e-05	4.58371133337033e-05	3.26881871552733e-05	5.00395707943547e-06	1.37554664304828e-06	3.46594429744448e-06	3.2493227788542e-08	1.29972911154168e-07	0.967532467532468	1.40225314777999	1919	272	1024	574	27	21	0	1	92326931	1870	49	2.02541119881912e-05	2.94605265282781e-06	1.10910217518223e-05	6.21703758354104e-06	5.30722720546186e-07	2.92439050096878e-07	2.27452594519794e-07	0	1.0831075929514e-08	0.979591836734694	1.78397212543554	144	133	114	24	19
34e89850-0957-417b-a1ef-1ca7353fadad	71512	27901	23702	19181	187	517	6	18	53288308	70784	728	0.00132832140213572	0.000523585774200224	0.000444788001150271	0.000359947626785223	1.36615334080414e-05	3.50921256497767e-06	9.70194062082061e-06	1.12595055560781e-07	3.37785166682342e-07	0.967032967032967	1.23570199676763	11710	2125	5320	4190	34	36	0	5	53288308	11635	75	0.000218340578574947	3.98774155111099e-05	9.98342825972256e-05	7.86288804666119e-05	1.40743819450976e-06	6.38038648177758e-07	6.75570333364685e-07	0	9.38292129673173e-08	0.933333333333333	1.26968973747017	968	318	355	34	35
379e3e31-b8d3-43ff-bfa5-025274ca8db8	25721	10359	8308	6568	114	361	1	10	52077874	25235	486	0.000484562791484153	0.000198913649969659	0.000159530321840711	0.000126118819673783	9.33217819145229e-06	2.18902945231597e-06	6.93192659900057e-06	1.92020127396138e-08	1.92020127396138e-07	0.977366255144033	1.26492082825822	3642	463	1735	1400	20	21	0	3	52077874	3598	44	6.90888418371303e-05	8.89053189844117e-06	3.33154921032299e-05	2.68828178354593e-05	8.44888560543005e-07	3.84040254792275e-07	4.03242267531889e-07	0	5.76060382188413e-08	0.931818181818182	1.23928571428571	253	212	180	19	14
383cddb1-d48a-4943-8f96-5496ff27a3dc	42223	15915	15393	10525	111	270	4	5	66367935	41833	390	0.000630319445678097	0.000239799535724593	0.000231934291763033	0.000158585618190471	5.87633169541888e-06	1.67249440561922e-06	4.06822963528999e-06	6.02700686709629e-08	7.53375858387036e-08	0.976923076923077	1.46251781472684	6712	1233	3308	2140	9	21	0	1	66367935	6681	31	0.000100666082197676	1.85782486678243e-05	4.98433467908863e-05	3.22444867389651e-05	4.67093032199962e-07	1.35607654509666e-07	3.16417860522555e-07	0	1.50675171677407e-08	0.967741935483871	1.54579439252336	515	239	242	8	17
394e9a0d-ebd7-4291-a930-ff39065ae9bf	184998	64782	75791	43376	284	729	14	22	79690570	183949	1049	0.00230829067981318	0.000812919270121923	0.000951066104810143	0.000544305304881117	1.31634144416334e-05	3.56378427209142e-06	9.14788286744592e-06	1.75679506370704e-07	2.76067795725391e-07	0.965681601525262	1.74730265584655	29549	5213	14061	10198	47	30	0	0	79690570	29472	77	0.00036983045798267	6.54155190507484e-05	0.000176444967077033	0.000127969971854888	9.6623728503887e-07	5.89781199958791e-07	3.76456085080079e-07	0	0	1	1.37879976465974	985	425	479	39	25
3957a19c-58b2-41d2-9c57-296b101de3af	7282	2828	2225	1781	127	282	7	32	68892966	6834	448	9.91973549229975e-05	4.1049183453649e-05	3.22964756663256e-05	2.58516958030229e-05	6.50284094315231e-06	1.84343928522398e-06	4.09330612939498e-06	1.01606889736755e-07	4.64488638796594e-07	0.912946428571429	1.24929814710837	892	132	390	320	15	32	1	2	68892966	842	50	1.22218573083354e-05	1.91601563503595e-06	5.66095528533348e-06	4.64488638796594e-06	7.25763498119677e-07	2.17729049435903e-07	4.64488638796594e-07	1.45152699623935e-08	2.90305399247871e-08	0.94	1.21875	102	124	90	13	24
3a3b4d6a-b1d3-4e24-abf1-8378d1884708	26620	6567	14249	5689	36	76	1	2	52891452	26505	115	0.000501120672580514	0.000124159949324137	0.000269400809794369	0.000107559913462009	2.17426437829689e-06	6.80639283640767e-07	1.43690515435273e-06	1.89066467677991e-08	3.78132935355982e-08	0.973913043478261	2.50465811214625	4516	563	2875	1067	8	3	0	0	52891452	4505	11	8.51744436889348e-05	1.06444421302709e-05	5.43566094574223e-05	2.01733921012416e-05	2.0797311444579e-07	1.51253174142393e-07	5.67199403033972e-08	0	0	1	2.69447047797563	215	287	163	8	3
3b5eb8e5-1893-4974-b0ae-02b543920de0	329089	104788	121449	97134	1385	4292	17	24	60455399	323371	5718	0.00534891846466847	0.00173331086608162	0.00200890246378161	0.00160670513480525	9.45821232608191e-05	2.29094509822026e-05	7.09944863650639e-05	2.81199037326675e-07	3.96986876225893e-07	0.992829660720532	1.25032429427389	53053	7406	25987	19116	254	284	3	3	60455399	52509	544	0.000868557661822727	0.000122503533555374	0.000429854081353429	0.000316200046913924	8.99836919445358e-06	4.20144444005737e-06	4.69767803533974e-06	4.96233595282367e-08	4.96233595282367e-08	0.988970588235294	1.35943712073656	3579	1372	1894	242	250
3b6ce2e6-9a99-4cd7-9529-aa3ab2b300dd	115013	41769	44573	28065	180	422	0	4	79779969	114407	606	0.0014340316427047	0.000523552472175064	0.00055869913912852	0.000351780031401115	7.59589164543295e-06	2.25620543923751e-06	5.28954830754572e-06	0	5.01378986497225e-08	0.993399339933993	1.58820595047212	20991	3355	10519	7038	34	45	0	0	79779969	20912	79	0.000262120934140749	4.20531624924547e-05	0.000131850138974108	8.82176326741867e-05	9.90223498332019e-07	4.26172138522641e-07	5.64051359809378e-07	0	0	1	1.49460073884626	1210	502	423	23	28
3b75b209-7f40-4227-bdef-57d49005dd39	79252	25284	32173	20440	404	912	10	29	73330945	77897	1355	0.00106226641426754	0.000344793047464478	0.000438737016139639	0.00027873635066342	1.84778745180496e-05	5.5092703360089e-06	1.24367686793072e-05	1.36368077623983e-07	3.9546742510955e-07	0.971217712177122	1.57402152641879	12840	1805	6879	4014	78	61	0	3	73330945	12698	142	0.000173160184966933	2.46144380111289e-05	9.38076005975376e-05	5.47381463582666e-05	1.93642670226055e-06	1.06367100546706e-06	8.31845273506294e-07	0	4.09104232871948e-08	0.97887323943662	1.71375186846039	722	491	470	51	44
3e070741-bba0-4806-8d74-08595e249252	4612	1602	1784	1138	26	56	2	4	66074624	4524	88	6.84680400148777e-05	2.42453139044726e-05	2.69997752843815e-05	1.72229508260236e-05	1.3318274803955e-06	3.93494482844125e-07	8.475265784335e-07	3.0268806372625e-08	6.053761274525e-08	0.931818181818182	1.5676625659051	538	56	293	181	0	5	1	2	66074624	530	8	8.02123368874562e-06	8.475265784335e-07	4.43438013358956e-06	2.73932697672256e-06	1.210752254905e-07	0	7.56720159315625e-08	1.51344031863125e-08	3.0268806372625e-08	0.625	1.61878453038674	37	93	65	0	5
3ff43698-82c6-45c7-adfe-993d3b489abb	2599	866	972	657	32	67	0	5	58514636	2495	104	4.26389049057743e-05	1.47997160915433e-05	1.66112286847345e-05	1.12279601294965e-05	1.77733311030081e-06	5.46871726246404e-07	1.14501267682841e-06	0	8.54487072260007e-08	0.951923076923077	1.47945205479452	227	21	117	74	7	7	0	1	58514636	212	15	3.62302518638243e-06	3.58884570349203e-07	1.99949974908842e-06	1.26464086694481e-06	2.56346121678002e-07	1.19628190116401e-07	1.19628190116401e-07	0	1.70897414452001e-08	0.933333333333333	1.58108108108108	20	67	53	7	6
42d7aa25-e56a-4063-8936-b5b32a61c54c	34030	13783	11453	8179	174	414	4	23	53211379	33415	615	0.000627967187243916	0.000259023544569292	0.000215235917866365	0.00015370772480826	1.15576782928328e-05	3.26997727309416e-06	7.78029075322404e-06	7.5171891335498e-08	4.32238375179113e-07	0.95609756097561	1.40029343440518	4018	512	2088	1349	30	36	0	3	53211379	3949	69	7.42134497209704e-05	9.62200209094374e-06	3.923972727713e-05	2.53517203528967e-05	1.29671512553734e-06	5.63789185016235e-07	6.76547022019482e-07	0	5.63789185016235e-08	0.956521739130435	1.54781319495923	388	378	356	26	31
47c3a687-97c6-4ba4-9efa-d7b694e829df	10525	4049	3222	2632	226	374	7	15	84284217	9903	622	0.000117495307573421	4.80398364500438e-05	3.82277977382171e-05	3.12276733851606e-05	7.37979211457823e-06	2.68140356574707e-06	4.43736696278498e-06	8.30523228328739e-08	1.77969263213301e-07	0.964630225080386	1.2241641337386	1266	165	592	429	38	37	1	4	84284217	1186	80	1.40714364113984e-05	1.95766189534631e-06	7.02385358815162e-06	5.08992092790042e-06	9.49169403804273e-07	4.5085546680703e-07	4.38990849259476e-07	1.18646175475534e-08	4.74584701902137e-08	0.9375	1.37995337995338	121	161	146	34	31
49170bdc-8725-43a0-b2d7-ccb52fa415e6	510915	191952	269288	47110	844	1611	31	79	93942143	508350	2565	0.00541130938433031	0.00204330020446734	0.00286653030685068	0.000501478873012297	2.73040396789756e-05	8.98425321210737e-06	1.71488529913566e-05	3.2999034309873e-07	8.40943132412894e-07	0.957115009746589	5.71615368286988	95047	27469	58179	9082	148	160	1	8	93942143	94730	317	0.00100838661941106	0.000292403378534807	0.000619306715198098	9.66765256781506e-05	3.37441737942895e-06	1.575437767052e-06	1.70317596438054e-06	1.06448497773784e-08	8.51587982190272e-08	0.971608832807571	6.40596784849152	1774	741	566	126	124
49b29cc1-5d16-4246-a80e-0f72f32b292c	39299	15392	16242	7239	91	326	2	7	35528422	38873	426	0.00109413809597285	0.000433230611818335	0.000457155119357679	0.000203752364796838	1.19904002491301e-05	2.56132963068273e-06	9.17575230332493e-06	5.62929589161038e-08	1.97025356206363e-07	0.97887323943662	2.2436800663075	7212	1617	3900	1645	18	32	0	0	35528422	7162	50	0.000201585085878568	4.551285728367e-05	0.000109771269886402	4.63009587084954e-05	1.4073239729026e-06	5.06636630244935e-07	9.00687342657662e-07	0	0	1	2.37082066869301	360	281	198	16	25
4ca559ef-d8b9-400b-972c-693257124c3d	95849	35281	38150	22175	61	175	1	6	53226181	95606	243	0.00179622129943909	0.000662850487056361	0.000716752531991728	0.000416618280390998	4.56542241871533e-06	1.1460525413236e-06	3.2878556513382e-06	1.87877465790754e-08	1.12726479474453e-07	0.97119341563786	1.72040586245772	15063	2486	7941	4609	10	17	0	0	53226181	15036	27	0.000282492557562978	4.67063379955815e-05	0.000149193495584438	8.65927239829587e-05	5.07269157635037e-07	1.87877465790754e-07	3.19391691844282e-07	0	0	1	1.72293339119115	1049	473	587	10	14
51bc8179-4efc-496b-86ea-1924a2332c1d	18682	6596	6969	4598	107	396	4	12	38080753	18163	519	0.00047696010632983	0.000173210860615072	0.000183005834994912	0.000120743410719846	1.36289321799913e-05	2.80981838778241e-06	1.03989540332882e-05	1.05039939730183e-07	3.1511981919055e-07	0.969171483622351	1.51565898216616	2812	482	1297	989	19	23	0	2	38080753	2768	44	7.26876382932869e-05	1.26573127374871e-05	3.4059200457512e-05	2.59711250982878e-05	1.15543933703202e-06	4.98939713718371e-07	6.03979653448554e-07	0	5.25199698650917e-08	0.954545454545454	1.31142568250758	133	172	111	19	20
532b55ec-f9c1-4ecf-b823-dab7fccb0d71	7540	2926	2102	2400	39	71	0	2	32181400	7428	112	0.000230816558633248	9.09220854282287e-05	6.53172329357952e-05	7.45772402692238e-05	3.48027121256378e-06	1.21188015437489e-06	2.20624335796454e-06	0	6.21477002243532e-08	0.982142857142857	0.875833333333333	737	50	330	349	5	3	0	0	32181400	729	8	2.26528367317767e-05	1.55369250560883e-06	1.02543705370183e-05	1.08447736891496e-05	2.48590800897413e-07	1.55369250560883e-07	9.32215503365298e-08	0	0	1	0.945558739255014	44	123	101	5	3
548f421f-046b-4209-9b20-1a6f32424738	35381	12720	15241	7191	38	177	2	12	61460487	35152	229	0.000571944703269273	0.000206962239007315	0.000247980462634473	0.000117002001627485	3.72597112678264e-06	6.18283418418081e-07	2.87989908052632e-06	3.254123254832e-08	1.9524739528992e-07	0.938864628820961	2.11945487414824	5272	1005	2945	1308	7	6	0	1	61460487	5258	14	8.55509003695334e-05	1.63519693555308e-05	4.79169649274012e-05	2.12819660866013e-05	2.2778862783824e-07	1.1389431391912e-07	9.76236976449601e-08	0	1.627061627416e-08	0.928571428571429	2.25152905198777	390	336	224	6	5
558395b1-b3fc-47ab-81eb-899d70b374b3	43543	16973	16074	9958	179	344	6	9	55167891	43005	538	0.000779529527420216	0.000307660845690113	0.000291365134839032	0.000180503546891071	9.75204943034708e-06	3.24464098147236e-06	6.23551115992453e-06	1.08758915580079e-07	1.63138373370119e-07	0.972118959107807	1.61417955412733	6470	1055	3320	2027	34	34	0	0	55167891	6402	68	0.000116045762923944	1.91234426561639e-05	6.01799332876437e-05	3.67423869801367e-05	1.2326010432409e-06	6.16300521620448e-07	6.16300521620448e-07	0	0	1	1.63788850518007	621	328	366	33	33
57787823-a815-4783-930c-a5752e48ffba	29787	7638	14394	6992	103	645	9	6	60653081	29024	763	0.000478524743038198	0.000125929299453065	0.00023731688090173	0.000115278562683403	1.25797401784091e-05	1.69818248804212e-06	1.06342495610404e-05	1.48384877595913e-07	9.89232517306087e-08	0.980340760157274	2.05863844393593	4658	468	2910	1252	14	14	0	0	60653081	4630	28	7.63357759187864e-05	7.71601363498748e-06	4.79777770893452e-05	2.06419851944537e-05	4.61641841409507e-07	2.30820920704754e-07	2.30820920704754e-07	0	0	1	2.32428115015974	312	311	264	14	14
5838f42e-5238-4ff1-bb82-05e3e3e5abdc	2905	900	1162	703	34	103	2	1	60944712	2765	140	4.53689895195501e-05	1.4767483026255e-05	1.90664614183426e-05	1.15350450749525e-05	2.29716402630633e-06	5.57882692102967e-07	1.69005639078252e-06	3.28166289472334e-08	1.64083144736167e-08	0.978571428571428	1.65291607396871	359	30	196	114	5	13	0	1	60944712	340	19	5.57882692102967e-06	4.922494342085e-07	3.21602963682887e-06	1.8705478499923e-06	3.11757974998717e-07	8.20415723680834e-08	2.13308088157017e-07	0	1.64083144736167e-08	0.947368421052632	1.71929824561404	26	77	55	5	12
5b898d55-86e1-4201-b716-e1c4afb4dd3f	340523	132241	126784	77810	1094	2511	18	65	65896129	336835	3688	0.00511160526591782	0.00200680983855668	0.00192399769036509	0.00118079773699605	5.59668687063545e-05	1.66018856737397e-05	3.81054249787571e-05	2.73157168306503e-07	9.86400885551259e-07	0.977494577006508	1.62940496080195	56963	10819	28332	17356	208	237	0	11	65896129	56507	456	0.000857516228305308	0.000164182633550447	0.000429949382914435	0.000263384211840425	6.91998159709806e-06	3.15648283376403e-06	3.59656938270228e-06	0	1.66929380631752e-07	0.975877192982456	1.63240377967274	4484	1273	1289	197	202
5bbed58a-eacb-4e1e-8c26-529a9adf1b48	16668	5911	5598	4939	55	149	3	13	45022271	16448	220	0.000365330305083899	0.000131290578389526	0.000124338463512869	0.000109701263181504	4.88647052033426e-06	1.22161763008356e-06	3.30947321604457e-06	6.6633688913649e-08	2.88745985292479e-07	0.927272727272727	1.13342781939664	2767	380	1173	1193	11	10	0	0	45022271	2746	21	6.09920365856267e-05	8.44026726239554e-06	2.60537723652368e-05	2.64979969579944e-05	4.66435822395543e-07	2.44323526016713e-07	2.2211229637883e-07	0	0	1	0.983235540653814	169	145	128	11	10
61681cdd-ae80-4b74-b8dc-242fded47b81	136170	48638	56228	28774	829	1634	24	43	102750862	133640	2530	0.00130062169210804	0.000473358559269313	0.000547226552707655	0.000280036580131075	2.46226644794474e-05	8.06805883536043e-06	1.59025429879119e-05	2.33574682808987e-07	4.18487973366102e-07	0.973517786561265	1.95412525196358	23867	4319	12780	6462	162	135	1	8	102750862	23561	306	0.000229302212569273	4.20337106271673e-05	0.000124378518595786	6.28899833463198e-05	2.97807720581458e-06	1.57662910896066e-06	1.31385759080055e-06	9.73227845037446e-09	7.78582276029957e-08	0.970588235294118	1.97771587743733	1217	677	530	134	116
61739a8d-6f47-48d1-8ed2-d31674159b04	11531	3826	4507	2927	37	227	2	5	23986132	11260	271	0.000469437923546823	0.000159508836189178	0.000187900241689656	0.000122028845667988	1.12981951404253e-05	1.54255800810235e-06	9.46380183349279e-06	8.33815139514783e-08	2.08453784878696e-07	0.974169741697417	1.53980184489238	1346	85	804	444	6	7	0	0	23986132	1333	13	5.55737790486603e-05	3.54371434293783e-06	3.35193686084943e-05	1.85106960972282e-05	5.41979840684609e-07	2.50144541854435e-07	2.91835298830174e-07	0	0	1	1.81081081081081	71	190	152	6	7
62ef9b49-d1c1-4053-b863-721a7b93ca99	77912	30249	28019	19421	78	136	2	7	46109742	77689	223	0.00168487171322711	0.000656021887955912	0.000607659006203071	0.000421190819068127	4.83628817528409e-06	1.6916164918034e-06	2.94948516519568e-06	4.33747818411129e-08	1.51811736443895e-07	0.959641255605381	1.44271664692858	12170	1685	6558	3904	16	6	0	1	46109742	12147	23	0.000263436737511999	3.65432537011376e-05	0.000142225909657009	8.46675741538523e-05	4.98809991172798e-07	3.46998254728903e-07	1.30124345523339e-07	0	2.16873909205564e-08	0.956521739130435	1.67981557377049	934	572	680	15	6
63f8f62e-0f65-4661-a995-932ee668cdc2	15745	6149	5761	3415	19	392	3	6	57413939	15325	420	0.000266921243637368	0.000107099427544938	0.000100341486759862	5.94803293325685e-05	7.31529672611384e-06	3.30930089990864e-07	6.82761027770626e-06	5.22521194722418e-08	1.04504238944484e-07	0.978571428571429	1.68696925329429	2223	453	1128	631	3	8	0	0	57413939	2212	11	3.85272294241996e-05	7.8900700403085e-06	1.96467969215629e-05	1.09903624623282e-05	1.91591104731553e-07	5.22521194722418e-08	1.39338985259311e-07	0	0	1	1.78763866877971	254	197	180	3	7
65858da4-5b76-4591-8e55-fe6ce5c3056f	3727	1309	1289	812	24	287	1	5	37633467	3410	317	9.06108384858615e-05	3.47828702574759e-05	3.42514283895236e-05	2.1576539838862e-05	8.42335360704343e-06	6.3773024154272e-07	7.62619080511503e-06	2.65720933976134e-08	1.32860466988067e-07	0.981072555205047	1.58743842364532	462	50	267	143	1	0	0	1	37633467	460	2	1.22231629629021e-05	1.32860466988067e-06	7.09474893716276e-06	3.79980935585871e-06	5.31441867952267e-08	2.65720933976134e-08	0	0	2.65720933976134e-08	0.5	1.86713286713287	41	75	56	1	0
66ce14b8-f201-463d-9ca0-4f01bc82cccf	58911	18339	30286	9843	155	278	0	10	62269227	58468	443	0.000938954967274606	0.0002945114446338	0.000486371863906388	0.000158071658734418	7.114268497343e-06	2.48919100922836e-06	4.46448451977732e-06	0	1.60592968337314e-07	0.977426636568849	3.07690744691659	11608	1069	8100	2386	29	22	0	2	62269227	11555	53	0.000185565174913766	1.71673883152588e-05	0.000130080304353224	3.83174822452831e-05	8.51142732187763e-07	4.6571960817821e-07	3.5330453034209e-07	0	3.21185936674627e-08	0.962264150943396	3.39480301760268	364	292	212	26	20
67e92530-3b19-424c-b219-958a88909046	69898	22723	27971	18774	114	296	11	9	60622422	69468	430	0.00114591264598435	0.000374828310224887	0.000461396939897914	0.000309687395861551	7.0930851294592e-06	1.88049233664732e-06	4.88268185655796e-06	1.81451014939654e-07	1.48459921314262e-07	0.953488372093023	1.4898796207521	11207	1395	6046	3712	24	27	1	2	60622422	11153	54	0.000183974833601996	2.30112878037106e-05	9.97320760295588e-05	6.12314697687268e-05	8.90759527885573e-07	3.95893123504699e-07	4.45379763942787e-07	1.64955468126958e-08	3.29910936253916e-08	0.944444444444444	1.62877155172414	838	489	519	24	25
6a7c9f33-2061-42f9-b6a1-c94b9360904d	11133	3605	4906	2585	10	23	1	3	36316405	11096	37	0.000305536850357297	9.92664334479142e-05	0.000135090463937716	7.11799529716667e-05	1.01882331139329e-06	2.75357651727917e-07	6.3332259897421e-07	2.75357651727917e-08	8.26072955183752e-08	0.891891891891892	1.89787234042553	1664	95	1229	336	2	1	0	1	36316405	1660	4	4.57093701868343e-05	2.61589769141522e-06	3.38414553973611e-05	9.25201709805803e-06	1.10143060691167e-07	5.50715303455835e-08	2.75357651727917e-08	0	2.75357651727917e-08	0.75	3.65773809523809	48	136	83	2	1
6acdce8a-90b7-4b26-8338-ac4d9766bcf7	5819	1851	2306	1573	26	63	0	0	67627355	5730	89	8.47290271813825e-05	2.73705810318916e-05	3.40986276928914e-05	2.32598184565994e-05	1.31603550072304e-06	3.8445980919999e-07	9.31575691523053e-07	0	0	1	1.46598855689765	645	54	362	219	6	4	0	0	67627355	635	10	9.38969149392284e-06	7.98493449876903e-07	5.35286349732294e-06	3.23833454672299e-06	1.47869157384612e-07	8.8721494430767e-08	5.91476629538446e-08	0	0	1	1.65296803652968	48	126	86	6	4
6b5d346f-f5ce-4aa5-a8d9-e50ebee04a8e	97405	35601	34817	26274	227	465	3	18	55968663	96692	713	0.00172760960896993	0.000636088090937602	0.000622080252301185	0.000469441265731147	1.27392716170476e-05	4.05584103375848e-06	8.30822061981363e-06	5.36014233536363e-08	3.21608540121818e-07	0.97054698457223	1.32515033873792	16438	2820	7777	5745	49	44	0	3	55968663	16342	96	0.000291984820148375	5.03853379524181e-05	0.000138952756473743	0.000102646725722214	1.71524554731636e-06	8.7548991477606e-07	7.86154209186666e-07	0	5.36014233536363e-08	0.96875	1.35369886858138	1141	479	552	48	41
70012472-10d5-4d3b-8527-8bde5d6abb52	4149	1218	1429	1203	33	262	3	1	46956663	3850	299	8.19904940860044e-05	2.59388108562996e-05	3.04323158568572e-05	2.56193673728476e-05	6.36757343680917e-06	7.02775663594323e-07	5.57961284429432e-06	6.3888696690393e-08	2.1296232230131e-08	0.986622073578595	1.18786367414796	557	58	268	220	2	9	0	0	46956663	546	11	1.16277427976515e-05	1.2351814693476e-06	5.70739023767511e-06	4.68517109062882e-06	2.34258554531441e-07	4.2592464460262e-08	1.91666090071179e-07	0	0	1	1.21818181818182	38	89	66	2	9
705d8441-3436-49b6-9575-e77c5252844a	7434	2037	3345	1780	27	241	1	3	52273793	7162	272	0.00013700938058962	3.89679011813817e-05	6.39899997308403e-05	3.40514796773978e-05	5.20337217542259e-06	5.16511208589742e-07	4.61034078778251e-06	1.9130044762583e-08	5.73901342877491e-08	0.985294117647059	1.87921348314607	1038	107	629	296	4	2	0	0	52273793	1032	6	1.97422061949857e-05	2.04691478959639e-06	1.20327981556647e-05	5.66249324972458e-06	1.14780268575498e-07	7.65201790503322e-08	3.82600895251661e-08	0	0	1	2.125	64	102	59	4	2
731766c4-886a-4da9-abf2-acf9c6377e43	6735	2551	2674	1471	11	25	2	1	38324699	6696	39	0.000174717614872853	6.65628189278147e-05	6.97722374805866e-05	3.83825584644513e-05	1.01762051673256e-06	2.87021171386108e-07	6.52320844059336e-07	5.21856675247469e-08	2.60928337623735e-08	0.923076923076923	1.81781101291638	971	112	577	278	2	2	0	0	38324699	967	4	2.52317702482151e-05	2.92239738138583e-06	1.50555650808895e-05	7.25380778593982e-06	1.04371335049494e-07	5.21856675247469e-08	5.21856675247469e-08	0	0	1	2.07553956834532	82	116	95	2	2
743bcee9-b5e2-4347-820d-7d9834a9d1dd	66721	24534	25188	16745	73	166	3	12	62981160	66467	254	0.00105534734514258	0.000389545063952458	0.000399929121661144	0.000265873159528977	4.03295207646223e-06	1.15907677788088e-06	2.63570883737295e-06	4.76332922416799e-08	1.9053316896672e-07	0.940944881889764	1.50421021200358	10175	1491	5384	3275	13	12	0	0	62981160	10150	25	0.000161159305417684	2.36737462441149e-05	8.54858818097348e-05	5.19996773638339e-05	3.96944102013999e-07	2.0641093304728e-07	1.9053316896672e-07	0	0	1	1.64396946564886	975	571	555	13	12
75d01024-55d5-48fd-aa1d-521c061acbd8	16525	5057	7422	3892	50	104	0	0	28184812	16371	154	0.000580844747163827	0.000179422874986713	0.000263333315829816	0.000138088556347298	5.46393568280675e-06	1.77400509182037e-06	3.68993059098638e-06	0	0	1	1.90698869475848	2817	273	1663	858	11	12	0	0	28184812	2794	23	9.91314045309225e-05	9.68606780133925e-06	5.90034093539457e-05	3.04419273756376e-05	8.16042342237372e-07	3.90281120200482e-07	4.2576122203689e-07	0	0	1	1.93822843822844	122	230	130	11	10
7702bedb-2351-4cc7-a513-a5aeb871f37a	1076	275	284	115	162	219	4	17	88050578	674	402	7.654691375223e-06	3.12320493796191e-06	3.22541891774975e-06	1.30606751951134e-06	4.56555776385704e-06	1.8398516361812e-06	2.48720684150421e-06	4.54284354612641e-08	1.93070850710372e-07	0.947761194029851	2.4695652173913	122	6	48	17	29	21	0	1	88050578	71	51	8.06354729437438e-07	6.81426531918961e-08	5.45141225535169e-07	1.93070850710372e-07	5.79212552131117e-07	3.29356157094165e-07	2.38499286171636e-07	0	1.1357108865316e-08	0.980392156862745	2.82352941176471	5	17	11	25	18
785376b4-cbae-4014-b08c-58a42a88583b	39667	13448	15515	10632	26	38	4	4	62653525	39595	72	0.000631967634702118	0.000214640756445866	0.000247631717449258	0.000169695160806994	1.14917716122118e-06	4.14980641552091e-07	6.06510168422288e-07	6.38431756233987e-08	6.38431756233987e-08	0.888888888888889	1.45927389014296	5217	581	2828	1803	3	2	0	0	62653525	5212	5	8.31876578372885e-05	9.27322125929866e-06	4.51371251657429e-05	2.8777311412247e-05	7.98039695292484e-08	4.7882381717549e-08	3.19215878116993e-08	0	0	1	1.56849694952856	483	407	495	3	2
7d6617ea-317a-4e3f-81e6-48aae3c83065	9706	3462	3169	2835	34	197	2	7	61131673	9466	240	0.000154846081179555	5.66318543253348e-05	5.18389215358134e-05	4.63753053184067e-05	3.92595177298681e-06	5.56176501173132e-07	3.22255208032667e-06	3.27162647748901e-08	1.14506926712115e-07	0.9625	1.11781305114638	1138	124	551	451	3	6	1	2	61131673	1126	12	1.84192570682631e-05	2.02840841604319e-06	9.01333094548222e-06	7.37751770673772e-06	1.96297588649341e-07	4.90743971623351e-08	9.81487943246703e-08	1.6358132387445e-08	3.27162647748901e-08	0.75	1.22172949002217	109	135	138	3	6
7e22d9f6-0812-47ba-b9a0-77873e566fe1	13720	5083	5836	2649	59	90	0	3	72021972	13568	152	0.000188386955025336	7.0575684875721e-05	8.1030827647985e-05	3.67804425016299e-05	2.11046706691119e-06	8.19194453603686e-07	1.24961865803952e-06	0	4.16539552679841e-08	0.980263157894737	2.20309550773877	1804	262	1118	401	12	11	0	0	72021972	1781	23	2.47285647774265e-05	3.63777876007061e-06	1.55230406632021e-05	5.56774535415387e-06	3.19346990387878e-07	1.66615821071936e-07	1.52731169315942e-07	0	0	1	2.78802992518703	174	209	123	12	11
831a013c-9f48-4f4e-ba7c-f60242eaf426	169523	61758	53503	52733	388	1090	22	29	75632569	167994	1529	0.00222118595495546	0.000816552985262209	0.000707406884460053	0.000697226085233202	2.02161584647482e-05	5.13006506495899e-06	1.4411780723725e-05	2.90879977910046e-07	3.83432698154151e-07	0.966644865925441	1.01460186221152	29033	4669	12058	12083	96	123	1	3	75632569	28810	223	0.000380920552890382	6.17326644028183e-05	0.00015942867152906	0.000159759216958504	2.94846523063364e-06	1.26929444906202e-06	1.62628351286071e-06	1.32218171777293e-08	3.9665451533188e-08	0.982062780269058	0.997930977406273	1667	636	841	62	87
8415842d-d450-49ee-adab-aebeae7ca33b	74775	27837	26079	18884	737	1161	23	54	71710753	72800	1975	0.00101518945143415	0.000388184460983139	0.00036366930912021	0.000263335681330804	2.75411973431655e-05	1.02773987047661e-05	1.61900405647672e-05	3.20732931084966e-07	7.53025142547311e-07	0.961012658227848	1.38101037915696	11543	1697	5797	3756	174	116	1	2	71710753	11250	293	0.00015688023803069	2.36645123500516e-05	8.08386435434585e-05	5.23770821371796e-05	4.08585864382152e-06	2.426414348208e-06	1.617609565472e-06	1.39449100471724e-08	2.78898200943448e-08	0.98976109215017	1.54339723109691	1060	512	525	127	78
851b9b77-547a-43cc-b939-428e0a26c67c	131913	57521	45578	28288	200	266	11	49	99393727	131387	526	0.00132188422716053	0.000578718614706942	0.000458560126234123	0.000284605486219467	5.2920844793354e-06	2.01219942180053e-06	2.67622523099471e-06	1.10670968199029e-07	4.92988858341131e-07	0.885931558935361	1.61121323529412	19704	4612	9974	5042	40	30	1	5	99393727	19628	76	0.000197477251255504	4.64013186667203e-05	0.000100348385165193	5.07275474235914e-05	7.64635780284202e-07	4.02439884360107e-07	3.0182991327008e-07	1.00609971090027e-08	5.03049855450133e-08	0.921052631578947	1.97818326061087	2628	779	837	39	26
85c4e672-6bcc-4cc2-9c1b-14dd48329e5a	224810	82031	90042	51650	356	696	11	24	52439444	223723	1087	0.00426631144296648	0.00156429957571633	0.00171706626027538	0.00098494560697478	2.07286713413666e-05	6.78878288640894e-06	1.32724519352265e-05	2.09765763344096e-07	4.5767075638712e-07	0.967801287948482	1.74331074540174	38432	6049	21982	10263	69	63	0	6	52439444	38294	138	0.000730251831045348	0.000115352100224404	0.000419188273620903	0.000195711457200042	2.63160684922594e-06	1.31580342461297e-06	1.20138573551619e-06	0	1.1441768909678e-07	0.956521739130435	2.14186884926435	2595	1274	1164	54	49
87432922-178a-451f-ab92-56ffed13ef3e	5278	1498	1965	1748	9	55	1	2	57361307	5211	67	9.08452103436207e-05	2.61151650536833e-05	3.42565416091373e-05	3.04735036808e-05	1.16803475206728e-06	1.56900190576201e-07	9.58834497965676e-07	1.74333545084668e-08	3.48667090169337e-08	0.955223880597015	1.12414187643021	670	48	339	275	0	7	0	1	57361307	662	8	1.1540880684605e-05	8.36801016406408e-07	5.90990717837026e-06	4.79417248982838e-06	1.39466836067735e-07	0	1.22033481559268e-07	0	1.74333545084668e-08	0.875	1.23272727272727	32	117	104	0	6
877a720d-6399-4ef1-81ca-e9f65a6620dd	69828	26884	26563	15664	185	510	5	17	67324145	69111	717	0.00102654107230029	0.000399321818346152	0.000394553840973398	0.000232665412980737	1.06499681503568e-05	2.74789973196095e-06	7.57529115297342e-06	7.42675603232689e-08	2.52509705099114e-07	0.96931659693166	1.69579928498468	11912	1860	6448	3543	31	28	0	2	67324145	11851	61	0.000176028971478212	2.7627532440256e-05	9.57754457928875e-05	5.26259932450683e-05	9.0606423594388e-07	4.60458874004267e-07	4.15898337810306e-07	0	2.97070241293075e-08	0.967213114754098	1.81992661586226	813	382	300	26	28
8812dd6d-d245-4752-878f-496b164a21a3	35412	12928	8446	13463	117	423	15	20	69327557	34837	575	0.000502498595183442	0.000186477074332794	0.000121827457442356	0.000194194063408292	8.29396022133017e-06	1.68764060155762e-06	6.10146986716985e-06	2.16364179686874e-07	2.88485572915832e-07	0.939130434782609	0.627349030676669	5553	1005	1587	2932	21	8	0	0	69327557	5524	29	7.96797152393528e-05	1.44964000390206e-05	2.28913302108713e-05	4.2291984989461e-05	4.18304080727956e-07	3.02909851561624e-07	1.15394229166333e-07	0	0	1	0.541268758526603	320	233	221	20	8
88896bdc-93c2-43cb-a943-eb5cce415942	12733	3418	5098	3739	109	357	5	7	61638264	12255	478	0.000198821303598038	5.54525675804237e-05	8.2708364401697e-05	6.0660371615917e-05	7.7549231431956e-06	1.76838205566594e-06	5.79185682452056e-06	8.1118442920456e-08	1.13565820088638e-07	0.97489539748954	1.36346616742445	1622	186	836	550	15	32	0	3	61638264	1572	50	2.55036384541914e-05	3.01760607664096e-06	1.35630036563002e-05	8.92302872125016e-06	8.1118442920456e-07	2.43355328761368e-07	5.19158034690919e-07	0	4.86710657522736e-08	0.94	1.52	106	157	163	12	18
89430a30-8758-4e5b-8186-999ea234e39a	5835	1821	2377	1115	83	429	4	6	73187847	5313	522	7.25940196054681e-05	2.48811800680515e-05	3.24780697538486e-05	1.5234769783568e-05	7.13233168342826e-06	1.13406806460641e-06	5.86162891224277e-06	5.46538826316342e-08	8.19808239474513e-08	0.980842911877395	2.13183856502242	795	98	481	195	10	10	0	1	73187847	774	21	1.05755262892212e-05	1.33902012447504e-06	6.57212938645401e-06	2.66437677829217e-06	2.86932883816079e-07	1.36634706579085e-07	1.36634706579085e-07	0	1.36634706579085e-08	0.952380952380952	2.46666666666667	77	112	69	10	10
8956a38e-5c9a-4077-ba5f-1472b2b86afb	20183	7973	6875	5064	70	190	2	9	62362256	19912	271	0.000319295697063942	0.000127849768616453	0.00011024296491134	8.12029635361492e-05	4.34557723505064e-06	1.12247382455182e-06	3.04671466664067e-06	3.20706807014807e-08	1.44318063156663e-07	0.959409594095941	1.3576224328594	2933	554	1413	934	14	17	0	1	62362256	2901	32	4.65185223574978e-05	8.88357855431016e-06	2.26579359155961e-05	1.49770078875915e-05	5.13130891223691e-07	2.24494764910365e-07	2.72600785962586e-07	0	1.60353403507404e-08	0.96875	1.51284796573876	398	263	256	14	10
8982beee-cc8e-4717-b931-5c51ebf2e308	19800	6495	7398	5520	68	318	0	1	62838807	19413	387	0.000308933299768088	0.000103359696182647	0.000117729797129981	8.78438064554599e-05	6.15861469171431e-06	1.08213384763972e-06	5.06056711102106e-06	0	1.59137330535253e-08	0.997416020671835	1.34021739130435	3312	670	1357	1257	12	16	0	0	62838807	3284	28	5.22606993477772e-05	1.0662201145862e-05	2.15949357536339e-05	2.00035624482814e-05	4.4558452549871e-07	1.90964796642304e-07	2.54619728856406e-07	0	0	1	1.07955449482896	177	128	134	12	15
8a965fb5-452d-424a-9708-36c2d7dd6b80	829	110	342	163	38	171	1	4	44830631	615	214	1.37182989907057e-05	2.45367949427257e-06	7.62871260946561e-06	3.63590688696753e-06	4.77352192522117e-06	8.47634734385068e-07	3.81435630473281e-06	2.23061772206597e-08	8.92247088826388e-08	0.976635514018692	2.09815950920245	78	2	49	13	6	8	0	0	44830631	64	14	1.42759534212222e-06	4.46123544413194e-08	1.09300268381232e-06	2.89980303868576e-07	3.12286481089236e-07	1.33837063323958e-07	1.78449417765278e-07	0	0	1	3.76923076923077	2	33	11	5	7
8b23ab23-8931-42ca-972d-1528d44bf218	249899	93919	72866	82275	297	513	5	24	86404197	249060	839	0.00288249886750293	0.00108697266175623	0.000843315516259008	0.000952210689487688	9.71017646284011e-06	3.43733302677415e-06	5.93721159170081e-06	5.78675593733022e-08	2.77764284991851e-07	0.965435041716329	0.885639623214828	41598	5856	17536	18100	60	41	0	5	86404197	41492	106	0.000480208154703411	6.77744855380115e-05	0.000202953104234045	0.000209480564931354	1.22679225871401e-06	6.94410712479626e-07	4.74513986861078e-07	0	5.78675593733022e-08	0.952830188679245	0.968839779005525	1905	746	961	54	32
8ccacc35-d051-423b-81e5-b86ee7ec08bd	44825	16459	20668	7439	49	206	0	4	27934328	44566	259	0.00159538471804298	0.000589203362973328	0.000739878188585743	0.000266303166483905	9.27174621848788e-06	1.75411414944365e-06	7.37443907725291e-06	0	1.43192991791319e-07	0.984555984555985	2.77833042075548	7989	1757	4698	1509	11	14	0	0	27934328	7964	25	0.000285097246656515	6.28975216443367e-05	0.000168180168858904	5.40195561532749e-05	8.94956198695741e-07	3.93780727426126e-07	5.01175471269615e-07	0	0	1	3.11332007952286	400	376	273	11	13
8ec46c11-bac0-485f-b341-52e78be49933	341738	131735	136122	72563	406	840	19	53	71328690	340420	1318	0.00477255365267468	0.00184687255576964	0.0019083765592779	0.00101730453762715	1.8477838300409e-05	5.69195929435967e-06	1.17764675055717e-05	2.66372479292694e-07	7.43039021184884e-07	0.945371775417299	1.87591472237917	58671	12083	31346	15102	65	69	1	5	71328690	58531	140	0.000820581451867404	0.00016939887722598	0.000439458512416252	0.000211724062225172	1.96274458426196e-06	9.1127427126448e-07	9.67352687957679e-07	1.40196041732997e-08	7.00980208664985e-08	0.957142857142857	2.07561912329493	3128	1439	1433	54	54
90b53bbe-689f-45bb-b298-f0501a98db77	8884	3461	1711	3336	82	248	20	26	66165744	8508	376	0.000128586175952318	5.2308034199691e-05	2.58593026627192e-05	5.04188390899073e-05	5.68269889022936e-06	1.23931199201811e-06	3.74816309781086e-06	3.02271217565392e-07	3.92952582835009e-07	0.877659574468085	0.512889688249401	1055	171	258	595	17	10	0	4	66165744	1024	31	1.5476286339348e-05	2.5844189101841e-06	3.89929870659355e-06	8.9925687225704e-06	4.68520387226357e-07	2.56930534930583e-07	1.51135608782696e-07	0	6.04542435130783e-08	0.870967741935484	0.433613445378151	67	119	79	17	10
93492aee-b4c2-4839-ac13-e46ba43f8f67	3342	1021	1212	658	145	292	4	10	44891288	2891	451	6.44000234522119e-05	2.27438339483599e-05	2.69985570474164e-05	1.46576324564356e-05	1.00464927626937e-05	3.23002538933612e-06	6.50460285300792e-06	8.91041486713413e-08	2.22760371678353e-07	0.968957871396896	1.8419452887538	489	52	250	119	38	29	0	1	44891288	421	68	9.37821164765867e-06	1.15835393272744e-06	5.56900929195883e-06	2.6508484229724e-06	1.5147705274128e-06	8.46489412377742e-07	6.46005077867224e-07	0	2.22760371678353e-08	0.985294117647059	2.10084033613445	37	98	51	37	28
94242d26-bef3-430d-91c2-31c5091ac9ee	12802	5311	4611	2735	38	102	0	5	51521589	12657	145	0.000245664006985499	0.000103083000797976	8.94964633175425e-05	5.30845428699802e-05	2.81435419237555e-06	7.37554891794972e-07	1.97975260429177e-06	0	9.70466962888121e-08	0.96551724137931	1.68592321755027	2153	474	1045	618	6	8	0	2	51521589	2137	16	4.14777579938383e-05	9.20002680817938e-06	2.02827595243617e-05	1.19949716612972e-05	3.10549428124199e-07	1.16456035546574e-07	1.55274714062099e-07	0	3.88186785155248e-08	0.875	1.69093851132686	128	120	83	5	8
9476b301-4565-4e7f-a4e4-53abb988dca8	190312	76646	67491	45217	303	597	4	54	76126700	189354	958	0.00248735332018858	0.00100682152254071	0.000886561482370837	0.000593970315277032	1.25842838320852e-05	3.98020668175555e-06	7.84218940266687e-06	5.2543982597433e-08	7.09343765065345e-07	0.939457202505219	1.49260233982794	30506	6187	14673	9543	44	56	0	3	76126700	30403	103	0.000399373675727439	8.12724050825794e-05	0.000192744464163033	0.000125356806481826	1.3530075518839e-06	5.77983808571763e-07	7.35615756364062e-07	0	3.94079869480747e-08	0.970873786407767	1.53756680289217	2458	758	784	40	47
9709f7c5-4a89-49e5-9983-8d94eefec50d	24854	7781	11005	5226	231	587	6	18	49969952	24012	842	0.000480528778574772	0.000155713577631613	0.000220232350833557	0.000104582850109602	1.68501262518723e-05	4.62277810472982e-06	1.17470595128849e-05	1.20072158564411e-07	3.60216475693233e-07	0.971496437054632	2.10581706850364	3275	301	2030	849	41	54	0	0	49969952	3180	95	6.36382440391378e-05	6.02361995464795e-06	4.06244136476257e-05	1.69902104368641e-05	1.90114251060317e-06	8.20493083523474e-07	1.0806494270797e-06	0	0	1	2.39104829210836	238	343	233	40	54
97c1941b-4a6b-4afc-a709-b5f36dc79026	16264	4699	7330	3985	69	172	1	8	60498683	16014	250	0.00026469997702264	7.76711122785929e-05	0.000121159662269012	6.58692024750357e-05	4.13232135978894e-06	1.14052069530175e-06	2.84303709553479e-06	1.65292854391558e-08	1.32234283513246e-07	0.964	1.83939774153074	2506	227	1541	703	23	11	0	1	60498683	2471	35	4.08438643201539e-05	3.75214779468836e-06	2.5471628861739e-05	1.16200876637265e-05	5.78524990370452e-07	3.80173565100582e-07	1.81822139830713e-07	0	1.65292854391558e-08	0.971428571428571	2.19203413940256	131	209	155	18	8
982b7f51-6048-4558-8d72-aeab6edc2330	18542	6654	8051	3652	56	111	1	17	70539871	18357	185	0.000260235803379907	9.43296309685624e-05	0.00011413403350284	5.17721389085047e-05	2.62263025686565e-06	7.93877266943116e-07	1.57357815411939e-06	1.41763797668414e-08	2.40998456036303e-07	0.902702702702703	2.20454545454545	3380	547	2107	703	16	6	0	1	70539871	3357	23	4.75901068772865e-05	7.75447973246223e-06	2.98696321687348e-05	9.96599497608948e-06	3.26056734637351e-07	2.26822076269462e-07	8.50582786010482e-08	0	1.41763797668414e-08	0.956521739130435	2.99715504978663	222	228	130	15	6
98b4d954-e9e6-45b3-be58-f8f92dfb3fd5	106274	39734	39817	25124	521	1017	15	46	71934349	104675	1599	0.0014551462751126	0.000552364768047042	0.000553518597909324	0.000349262909156236	2.22286018046817e-05	7.24271515962423e-06	1.41378912041033e-05	2.0852346908707e-07	6.39471971867015e-07	0.961851156973108	1.5848192962904	18089	3183	9254	5390	127	131	0	4	71934349	17827	262	0.00024782319222768	4.42486801402762e-05	0.000128645078862116	7.49294332252871e-05	3.64220992672082e-06	1.76549870493719e-06	1.82110496336041e-06	0	5.56062584232186e-08	0.984732824427481	1.71688311688312	1586	651	688	105	96
9a0da1cf-15c1-41a9-a5fa-390d4b8e60c6	56440	21298	22637	11675	253	550	5	22	43245852	55610	830	0.00128590367464607	0.000492486539518287	0.00052344904662764	0.000269968088500141	1.91925921588965e-05	5.85027206771183e-06	1.27179827558953e-05	1.15618025053594e-07	5.08719310235812e-07	0.967469879518072	1.93892933618844	9429	1950	4915	2456	58	46	0	4	43245852	9321	108	0.000215535122304909	4.50910297709015e-05	0.000113652518627682	5.67915739063252e-05	2.49734934115762e-06	1.34116909062169e-06	1.06368583049306e-06	0	9.24944200428749e-08	0.962962962962963	2.00122149837134	493	343	284	53	43
9afea9ab-f51f-4687-b428-9cd13c0a25aa	51184	19227	20921	10112	318	557	9	40	71302749	50260	924	0.000704881658910514	0.000269652997530292	0.000293410847315298	0.000141817814064925	1.29588271554579e-05	4.4598560989563e-06	7.81176052553037e-06	1.26222342423291e-07	5.60988188547962e-07	0.946969696969697	2.06892800632911	7778	1231	4482	1922	62	75	2	4	71302749	7635	143	0.000107078620489092	1.72644115025635e-05	6.28587265267991e-05	2.69554824597296e-05	2.00553277405896e-06	8.69531692249341e-07	1.05185285352743e-06	2.80494094273981e-08	5.60988188547962e-08	0.958041958041958	2.33194588969823	685	391	327	39	45
a1d25ea2-db49-46b4-95af-dcdc24877930	77331	25478	32762	18944	34	103	1	9	51837019	77184	147	0.00148897451066775	0.000491502028694976	0.000632019368243378	0.000365453113729399	2.83581121823383e-06	6.55901914421429e-07	1.98699697604139e-06	1.92912327771009e-08	1.73621094993908e-07	0.931972789115646	1.72941300675676	14660	2141	8206	4289	9	13	0	2	51837019	14636	24	0.000282346482925648	4.13025293757729e-05	0.00015830385616889	8.27400973809856e-05	4.62989586650421e-07	1.73621094993908e-07	2.50786026102311e-07	0	3.85824655542017e-08	0.916666666666667	1.91326649568664	745	462	407	8	13
aa838488-4a13-4998-b261-91590113f37d	5643	1797	2252	1297	87	193	4	13	72964508	5346	297	7.32684992544594e-05	2.46284124878907e-05	3.08643210477072e-05	1.77757657188616e-05	4.0704721808033e-06	1.19236053781107e-06	2.64512165284524e-06	5.4821174152233e-08	1.78168815994757e-07	0.942760942760943	1.73631457208944	619	54	360	172	16	15	0	2	72964508	586	33	8.03130201330214e-06	7.40085851055146e-07	4.93390567370097e-06	2.35731048854602e-06	4.52274686755923e-07	2.19284696608932e-07	2.05579403070874e-07	0	2.74105870761165e-08	0.939393939393939	2.09302325581395	47	134	91	14	13
abc7c15d-440c-4e8f-9479-937589a6ac34	130542	50014	41452	38012	364	631	19	50	105417829	129478	1064	0.00122823625973174	0.000474435875548149	0.000393216217723474	0.000360584166460116	1.00931693442482e-05	3.45292635461123e-06	5.98570475208705e-06	1.80235166861575e-07	4.74303070688356e-07	0.93515037593985	1.09049773755656	17589	2689	7876	6911	65	40	1	7	105417829	17476	113	0.000165778409266994	2.55080191416198e-05	7.47122196948298e-05	6.55581704305445e-05	1.07192493975568e-06	6.16593991894863e-07	3.79442456550685e-07	9.48606141376712e-09	6.64024298963698e-08	0.929203539823009	1.1396324699754	1502	547	784	59	32
ad2cd9ec-098b-47ef-a057-12427f6bfdf1	54256	20276	22772	10699	120	359	8	22	79243472	53747	509	0.000678251452687484	0.000255869656998371	0.000287367519686669	0.000135014276002445	6.42324203058644e-06	1.5143203215528e-06	4.53034162864545e-06	1.0095468810352e-07	2.77625392284679e-07	0.941060903732809	2.1284232171231	9162	1819	5434	1837	25	44	0	3	79243472	9090	72	0.000114709764357624	2.29545722075378e-05	6.85734718943158e-05	2.31817202557707e-05	9.08592192931678e-07	3.15483400323499e-07	5.55250784569359e-07	0	3.78580080388199e-08	0.958333333333333	2.95808383233533	490	274	310	20	16
ae84b2bb-3a67-4488-b7ef-8f03fbc5137e	150804	59541	52726	34957	881	2645	12	42	64596388	147224	3580	0.00227913672200991	0.000921738843973753	0.000816237589011943	0.00054116028902421	5.54210554311489e-05	1.36385334734196e-05	4.09465619037399e-05	1.85768900886533e-07	6.50191153102864e-07	0.984916201117318	1.50831020968619	24834	4313	12300	7744	209	263	1	4	64596388	24357	477	0.000377064426574439	6.67684391269679e-05	0.000190413123408696	0.000119882864038776	7.38431381023967e-06	3.23547502377378e-06	4.07143507776317e-06	1.54807417405444e-08	6.19229669621775e-08	0.989517819706499	1.58832644628099	2036	873	860	173	194
b11753a0-829f-4913-b894-f07a53ff1c92	6634	2559	2190	1453	99	314	9	10	63941769	6202	432	9.69945013563826e-05	4.002078828942e-05	3.42499126040757e-05	2.27238004628868e-05	6.75614714381768e-06	1.54828372045822e-06	4.91071806286748e-06	1.40753065496202e-07	1.5639229499578e-07	0.956018518518519	1.50722642807983	698	98	363	206	19	12	0	0	63941769	667	31	1.04313660762185e-05	1.53264449095864e-06	5.6770403083468e-06	3.22168127691306e-06	4.84816114486917e-07	2.97145360491981e-07	1.87670753994936e-07	0	0	1	1.7621359223301	75	122	97	19	11
b313b59f-b39d-4cce-a693-820bb0140b4c	25058	8036	12027	4605	92	291	0	7	63695271	24668	390	0.000387281498496176	0.000126163212336439	0.00018882092518297	7.2297360976767e-05	6.12290353549167e-06	1.44437724426983e-06	4.56862802263609e-06	0	1.09898268585748e-07	0.982051282051282	2.61172638436482	3732	347	2696	677	6	6	0	0	63695271	3720	12	5.84030798769975e-05	5.44781417132208e-06	4.23265331581681e-05	1.06287325475073e-05	1.88397031861282e-07	9.41985159306411e-08	9.41985159306411e-08	0	0	1	3.98227474150665	198	250	185	5	6
b3b87dc5-d5c7-4f3a-8bea-cbdc8195d9c3	4034	1187	1574	1073	74	116	4	6	35054523	3834	200	0.000109372476698656	3.38615362131728e-05	4.49014810442578e-05	3.06094594412253e-05	5.70539784552196e-06	2.11099720284313e-06	3.30913075040274e-06	1.14107956910439e-07	1.71161935365659e-07	0.95	1.46691519105312	469	36	264	143	15	11	0	0	35054523	443	26	1.26374562278311e-05	1.02697161219395e-06	7.53112515608899e-06	4.0793594595482e-06	7.41701719917855e-07	4.27904838414147e-07	3.13796881503708e-07	0	0	1	1.84615384615385	34	102	71	14	8
b56d29f2-adf4-43b9-9013-071466244b4a	44618	16726	17103	10217	175	378	7	12	50564244	44046	572	0.000871089855511337	0.000330787107189816	0.000338242968687518	0.000202059779634004	1.131234158272e-05	3.46094366604196e-06	7.47563831865063e-06	1.38437746641678e-07	2.37321851385734e-07	0.966783216783217	1.67397474796907	6780	1043	3592	2088	30	26	1	0	50564244	6723	57	0.000132959567238858	2.06272242496101e-05	7.10383408481298e-05	4.12940021411177e-05	1.12727879408224e-06	5.93304628464335e-07	5.14197344669091e-07	1.97768209488112e-08	0	0.982456140350877	1.72030651340996	603	362	337	23	22
b5e41416-b5d8-4916-bf8c-73ee20b4af2f	8743	2862	3018	1991	170	682	7	13	61935751	7871	872	0.00012708330605372	4.62091756988625e-05	4.87279148354881e-05	3.21462155193694e-05	1.40791059431894e-05	2.74477982837408e-06	1.1011410840889e-05	1.13020345874227e-07	2.09894928052136e-07	0.977064220183486	1.51582119537921	1035	84	527	340	41	42	0	1	61935751	951	84	1.53546212751986e-05	1.35624415049072e-06	8.50881746795966e-06	5.48955965674817e-06	1.35624415049072e-06	6.61976311549044e-07	6.78122075245362e-07	0	1.61457636963181e-08	0.988095238095238	1.55	65	122	133	35	37
b626f298-622e-4c4f-8217-71d1234a6670	60288	22951	22072	14404	230	597	5	29	82936599	59427	861	0.000716535289806133	0.000276729456919255	0.000266130999656738	0.00017367483323014	1.03814240079943e-05	2.77320269667677e-06	7.19826960833058e-06	6.02870151451472e-08	3.49664687841854e-07	0.960511033681765	1.53235212440989	7845	1215	3931	2605	32	62	0	0	82936599	7751	94	9.34569308780072e-05	1.46497446802708e-05	4.73976513071147e-05	3.14095348906217e-05	1.13339588472877e-06	3.85836896928942e-07	7.47558987799825e-07	0	0	1	1.50902111324376	612	409	384	32	58
b90927ee-2978-45bc-872b-200de436605c	178348	64580	69690	43886	65	120	4	3	56637859	178156	192	0.00314552850594158	0.00114022671655014	0.0012304490535209	0.000774852735870542	3.38995864939033e-06	1.14764225109568e-06	2.11872415586896e-06	7.06241385289652e-08	5.29681038967239e-08	0.963541666666667	1.58797794285193	33808	5609	17221	10954	15	8	0	1	56637859	33784	24	0.00059649147401564	9.90326982522415e-05	0.000304054572401828	0.000193404203361571	4.23744831173791e-07	2.6484051948362e-07	1.4124827705793e-07	0	1.76560346322413e-08	0.958333333333333	1.57211977359869	1508	770	639	14	6
bb952d23-2b5d-4a11-8dfd-4ef6902c4277	17612	6933	5548	4277	80	757	8	9	65630080	16758	854	0.000255340234234059	0.000105637536934284	8.45344086126362e-05	6.51682886871386e-05	1.30123260553697e-05	1.21895326045618e-06	1.15343452270666e-05	1.21895326045618e-07	1.3713224180132e-07	0.980093676814988	1.29717091419219	2264	387	1078	779	5	14	1	0	65630080	2244	20	3.41916389557959e-05	5.89668639745678e-06	1.6425395184647e-05	1.18695573736921e-05	3.04738315114045e-07	7.61845787785113e-08	2.13316820579832e-07	1.52369157557023e-08	0	0.95	1.38382541720154	221	200	194	5	13
bbdb5902-5c48-415d-913d-3b9876e49c1f	17102	5982	7331	3578	69	131	0	11	80016001	16891	211	0.000211095278305648	7.47600470560882e-05	9.16191750197564e-05	4.47160562298033e-05	2.63697257252334e-06	8.62327523716163e-07	1.63717254502634e-06	0	1.37472503780838e-07	0.947867298578199	2.04891000558971	2133	216	1433	466	9	8	0	1	80016001	2115	18	2.64322132269519e-05	2.6994600742419e-06	1.790891799254e-05	5.82383516017003e-06	2.24955006186825e-07	1.12477503093413e-07	9.99800027497e-08	0	1.24975003437125e-08	0.944444444444444	3.07510729613734	151	240	167	9	7
bbedaddc-71ad-4e50-99b8-a1560dc2a7be	5966	1906	2240	1381	130	298	4	7	64503763	5527	439	8.56849235291901e-05	2.95486636957909e-05	3.47266561797333e-05	2.14096036536659e-05	6.80580449236737e-06	2.01538629614523e-06	4.61988550962523e-06	6.2011886035238e-08	1.08520800561666e-07	0.9749430523918	1.62201303403331	784	61	422	235	26	39	0	1	64503763	718	66	1.11311335433252e-05	9.45681262037379e-07	6.54225397671761e-06	3.64319830457023e-06	1.02319611958143e-06	4.03077259229047e-07	6.0461588884357e-07	0	1.55029715088095e-08	0.984848484848485	1.79574468085106	55	111	91	23	26
bd59a7e3-4720-40c4-8fe4-2a1002bef1a9	16563	5150	6797	4378	69	160	2	7	70660887	16325	238	0.000231033046613185	7.28833194522452e-05	9.61918295760992e-05	6.19578975848407e-05	3.36820000575424e-06	9.7649495965144e-07	2.26433613832218e-06	2.83042017290273e-08	9.90647060515954e-08	0.96218487394958	1.5525354042942	2502	258	1435	786	8	14	0	1	70660887	2479	23	3.50830580431293e-05	3.65124202304452e-06	2.03082647405771e-05	1.11235512795077e-05	3.25498319883814e-07	1.13216806916109e-07	1.98129412103191e-07	0	1.41521008645136e-08	0.956521739130435	1.82569974554707	202	262	207	8	13
c196188b-7979-4aef-8caa-5187bd4f955d	4532	1304	1697	1080	120	294	7	30	74812999	4081	451	5.45493437577606e-05	1.74301260132614e-05	2.26832238071354e-05	1.44359939373637e-05	6.02836413495468e-06	1.60399932637375e-06	3.92979834961569e-06	9.35666273718021e-08	4.00999831593437e-07	0.917960088691796	1.5712962962963	569	46	289	176	20	29	1	8	74812999	511	58	6.83036379814155e-06	6.14866408443271e-07	3.86296504435011e-06	2.35253234534817e-06	7.75266341080646e-07	2.67333221062292e-07	3.87633170540323e-07	1.33666610531146e-08	1.06933288424917e-07	0.844827586206897	1.64204545454545	41	111	82	15	23
c1be8671-4aca-45ca-962d-d1c367257d37	9273	2439	4992	1620	57	130	20	15	63945913	9051	222	0.000141541493042722	3.81416088312008e-05	7.80659742867382e-05	2.53339099247828e-05	3.47168395265543e-06	8.91378312168285e-07	2.03296808038381e-06	3.12764320059047e-07	2.34573240044286e-07	0.842342342342342	3.08148148148148	1512	117	1129	247	7	12	0	0	63945913	1493	19	2.33478564924079e-05	1.82967127234543e-06	1.76555458673332e-05	3.86263935272924e-06	2.97126104056095e-07	1.09467512020667e-07	1.87658592035428e-07	0	0	1	4.57085020242915	69	167	103	7	11
c2ce5504-64ef-4bb8-8093-aa58c49a9134	121440	45836	46760	27294	549	946	8	47	64326388	119890	1550	0.00186377634012343	0.000712553610191824	0.000726917855235397	0.000424304874696213	2.40958656033975e-05	8.53460013952594e-06	1.47062508779445e-05	1.24365757953019e-07	7.30648827973988e-07	0.964516129032258	1.71319703964241	21251	3827	11427	5787	108	98	0	4	64326388	21041	210	0.000327097489136185	5.94934694607756e-05	0.000177640939516144	8.99630801592653e-05	3.26460114626675e-06	1.67893773236576e-06	1.52348053492449e-06	0	6.21828789765096e-08	0.980952380952381	1.97459823742872	1406	697	627	78	63
c6d148b8-898e-4f7f-be4e-446a9465281f	1132	343	383	280	28	89	1	8	49017941	1006	126	2.05230978592104e-05	6.99743793808067e-06	7.8134656859618e-06	5.7121942351679e-06	2.57048740582555e-06	5.71219423516789e-07	1.81566173903551e-06	2.04006936970282e-08	1.63205549576226e-07	0.928571428571429	1.36785714285714	121	13	63	30	6	9	0	0	49017941	106	15	2.16247353188499e-06	2.65209018061367e-07	1.28524370291278e-06	6.12020810910846e-07	3.06010405455423e-07	1.22404162182169e-07	1.83606243273254e-07	0	0	1	2.1	11	34	21	6	9
c6d88493-258c-481e-b3a4-75da86c25c43	74901	23954	37041	13004	230	648	4	20	68143697	73999	902	0.00108592581937549	0.000351521872962073	0.000543571916856815	0.0001908320295566	1.32367341325787e-05	3.37522045509213e-06	9.50931676043347e-06	5.86994861755152e-08	2.93497430877576e-07	0.973392461197339	2.84843125192249	12449	1869	7903	2591	47	34	0	5	68143697	12363	86	0.000181425436896974	2.74273349155095e-05	0.000115975509811274	3.802259217019e-05	1.26203895277358e-06	6.89718962562304e-07	4.9894563249188e-07	0	7.33743577193941e-08	0.941860465116279	3.05017367811656	671	473	360	41	26
c7698440-cd13-438f-a60f-063d94c9ecad	59062	22958	23343	12420	99	223	3	16	78592689	58721	341	0.000747156010910888	0.000292113685027369	0.000297012359508402	0.000158029966375117	4.33882596891423e-06	1.25965915226542e-06	2.83741405005242e-06	3.81714894625886e-08	2.03581277133806e-07	0.944281524926686	1.87946859903382	9419	1934	4808	2638	22	13	0	4	78592689	9380	39	0.000119349523719694	2.46078868735488e-05	6.11761737787086e-05	3.35654630674362e-05	4.96229363013651e-07	2.79924256058983e-07	1.65409787671217e-07	0	5.08953192834514e-08	0.897435897435897	1.82259287338893	666	412	288	21	13
c9346eb0-5e93-4d4a-829d-707ff25063a5	61069	24362	21229	14752	241	423	30	32	74665289	60343	726	0.000808180090215682	0.000326282805923379	0.000284322210284353	0.00019757507400795	9.72339369100949e-06	3.22773812607891e-06	5.66528310096007e-06	4.01793127727665e-07	4.28579336242842e-07	0.914600550964187	1.43905911062907	10375	1935	4939	3394	52	47	3	5	74665289	10268	107	0.000137520394516922	2.59156567384344e-05	6.61485419282312e-05	4.54561958502565e-05	1.433062155562e-06	6.96441421394619e-07	6.29475900106675e-07	4.01793127727665e-08	6.69655212879441e-08	0.925233644859813	1.4552150854449	789	418	388	46	44
ca079767-91a3-48a0-9d73-3cd9bfde1f60	6963	2584	2453	1667	52	203	0	4	69892994	6704	259	9.59180543904014e-05	3.69708013939137e-05	3.50965076699962e-05	2.38507453264915e-05	3.70566469079862e-06	7.43994455295476e-07	2.90443989278811e-06	0	5.72303427150366e-08	0.984555984555985	1.47150569886023	809	104	466	231	4	3	0	1	69892994	801	8	1.14603761286861e-05	1.48798891059095e-06	6.66733492630177e-06	3.30505229179337e-06	1.14460685430073e-07	5.72303427150366e-08	4.29227570362775e-08	0	1.43075856787592e-08	0.875	2.01731601731602	87	129	117	4	3
ca61411f-1feb-4e2e-9b86-dee9d1a8e81b	26634	9666	7244	9592	24	103	0	5	54316376	26502	132	0.000487919149834297	0.000177957380661773	0.000133366776899843	0.00017659499227268	2.43020631567909e-06	4.41855693759834e-07	1.89629735238595e-06	0	9.20532695332988e-08	0.962121212121212	0.755212677231026	4690	1009	1511	2158	3	9	0	0	54316376	4678	12	8.61250389753543e-05	1.85763497918197e-05	2.78184980529629e-05	3.97301911305717e-05	2.20927846879917e-07	5.52319617199793e-08	1.65695885159938e-07	0	0	1	0.700185356811863	223	214	210	3	7
cab8e91a-ca41-4c62-af53-3aa4057d68d5	283	54	88	56	15	67	2	1	50630616	198	85	3.91067728664411e-06	1.06654835090294e-06	1.73807879406405e-06	1.10605014167712e-06	1.67882610790278e-06	2.96263430806372e-07	1.32330999093513e-06	3.9501790774183e-08	1.97508953870915e-08	0.964705882352941	1.57142857142857	28	0	10	9	3	5	1	0	50630616	19	9	3.75267012354738e-07	0	1.97508953870915e-07	1.77758058483823e-07	1.77758058483823e-07	5.92526861612744e-08	9.87544769354574e-08	1.97508953870915e-08	0	0.888888888888889	1.11111111111111	0	8	5	2	3
cbcd94d3-8b4d-44ba-9a35-cd7033dd6904	67478	25584	24333	16708	242	576	11	24	64824636	66625	853	0.00102777283624084	0.000394664769116482	0.000375366550457761	0.000257741516666596	1.31585775506707e-05	3.73314861343764e-06	8.88551074933919e-06	1.69688573338075e-07	3.70229614555799e-07	0.958968347010551	1.45636820684702	11459	1718	5418	4234	45	44	0	0	64824636	11370	89	0.00017539627989581	2.65022699086193e-05	8.35793354859717e-05	6.53146745012189e-05	1.37293482064442e-06	6.94180527292124e-07	6.78754293352299e-07	0	0	1	1.2796410014171	971	451	368	41	41
cc008807-7264-4593-966f-104992b35873	137912	48571	55488	32972	247	600	6	28	50672093	137031	881	0.00270426958681182	0.000958535500003917	0.00109504061732757	0.000650693469480331	1.73862958453285e-05	4.87447794982536e-06	1.18408371250818e-05	1.18408371250818e-07	5.52572399170486e-07	0.961407491486947	1.68288244571151	22719	3554	12490	6554	51	62	0	8	50672093	22598	121	0.000445965395587666	7.01372252375681e-05	0.00024648675948712	0.000129341410862977	2.38790215355817e-06	1.00647115563196e-06	1.22355316959179e-06	0	1.57877828334425e-07	0.933884297520661	1.90570643881599	1552	843	945	39	42
d227d812-6df9-4954-9a50-6ebf6486116c	12333	4260	4341	3244	143	335	1	9	55810202	11845	488	0.000212237182011991	7.63301304661108e-05	7.7781478017227e-05	5.81255735286534e-05	8.74392104870002e-06	2.56225555320513e-06	6.00248678548055e-06	1.79178710014345e-08	1.6126083901291e-07	0.979508196721312	1.33816276202219	1741	206	922	543	28	41	0	1	55810202	1671	70	2.9940762443397e-05	3.6910814262955e-06	1.65202770633226e-05	9.72940395377892e-06	1.25425097010041e-06	5.01700388040165e-07	7.34632711058813e-07	0	1.79178710014345e-08	0.985714285714286	1.69797421731123	172	203	184	24	35
d5940362-40b3-42fa-8d71-fb9fdcdace1e	55852	21991	25735	7979	56	81	2	8	53773226	55705	147	0.00103592445801931	0.000408958168141149	0.000478583896008025	0.000148382393870139	2.73370245631162e-06	1.04141045954728e-06	1.50632584327375e-06	3.71932306981173e-08	1.48772922792469e-07	0.931972789115646	3.22534152149392	8618	1537	5687	1386	3	5	0	0	53773226	8610	8	0.000160116858155395	2.85829977915032e-05	0.000105758951490097	2.57749088737953e-05	1.48772922792469e-07	5.5789846047176e-08	9.29830767452933e-08	0	0	1	4.1031746031746	642	412	268	1	4
d5d79e2e-4cf2-4d34-afff-828aeb1b3dbf	41538	16588	16391	7396	248	877	11	27	87999037	40375	1163	0.000458811839043193	0.000188502062812346	0.000186263401950637	8.40463742802094e-05	1.32160537165878e-05	2.81821265839534e-06	9.96601815085772e-06	1.25001367912697e-07	3.06821539422073e-07	0.967325881341358	2.21619794483505	5166	800	3186	1077	49	51	0	3	87999037	5063	103	5.75347205219984e-05	9.09100857546884e-06	3.62049416518047e-05	1.22387702947249e-05	1.17046735409161e-06	5.56824275247467e-07	5.79551796686139e-07	0	3.40912821580082e-08	0.970873786407767	2.95821727019499	536	413	265	44	40
de4c2391-1894-4d4b-b3ff-ce9f76d63c7e	6470	2399	1988	1583	85	396	8	11	72765306	5970	500	8.20445941641474e-05	3.296900860968e-05	2.73207124285302e-05	2.17548731259372e-05	6.87140654641101e-06	1.16813911288987e-06	5.44215398475752e-06	1.09942504742576e-07	1.51170944021042e-07	0.962	1.25584333543904	823	144	367	288	15	9	0	0	72765306	799	24	1.09805076611648e-05	1.97896508536637e-06	5.04361240506568e-06	3.95793017073274e-06	3.29827514227728e-07	2.0614219639233e-07	1.23685317835398e-07	0	0	1	1.27430555555556	94	102	92	14	9
e0fa09a7-803a-42da-a2a7-a45641c68bc3	99421	23492	49397	25853	164	498	7	10	52696264	98742	679	0.00187379507587103	0.00044580010453872	0.000937390931546874	0.000490604039785439	1.28851639273706e-05	3.11217508702325e-06	9.45038532522913e-06	1.32836741519285e-07	1.89766773598978e-07	0.974963181148748	1.91068734769659	18299	2178	10877	5181	21	42	0	0	52696264	18236	63	0.000346058688335097	4.13312032898575e-05	0.000206409319643609	9.83181654016307e-05	1.19553067367356e-06	3.98510224557855e-07	7.9702044911571e-07	0	0	1	2.09940165991121	409	375	341	20	38
e10f8d15-f8cf-4fcc-9eea-ac7b503c6d22	64687	24823	20356	19315	46	139	2	6	55065637	64494	193	0.00117122044733633	0.000450789300775727	0.000369667929202381	0.000350763217358223	3.50490815170267e-06	8.35366709732242e-07	2.52426027506047e-06	3.63202917274888e-08	1.08960875182466e-07	0.958549222797928	1.05389593580119	10954	2460	4471	4005	6	12	0	0	55065637	10936	18	0.000198599355165909	4.46739588248112e-05	8.11940121568012e-05	7.27313841842963e-05	3.26882625547399e-07	1.08960875182466e-07	2.17921750364933e-07	0	0	1	1.11635455680399	821	374	327	6	11
e30518e1-1a9e-4527-99c8-186e3d6f7c93	57322	20605	21914	13968	254	542	13	26	73754748	56487	835	0.000765876116884028	0.000279371844643819	0.000297119854575329	0.00018938441766488	1.13213050365246e-05	3.44384608296675e-06	7.34867943688181e-06	1.76259838891999e-07	3.52519677783998e-07	0.953293413173653	1.5688717067583	10056	1941	4949	3080	49	33	0	4	73754748	9970	86	0.000135177737981018	2.631694979149e-05	6.71007648212695e-05	4.17600233682583e-05	1.1660266265163e-06	6.64364008131382e-07	4.47428821802767e-07	0	5.42337965821536e-08	0.953488372093023	1.60681818181818	541	363	296	46	27
e374f34c-1d42-41b1-8740-ede2026d44be	3506	1275	1220	754	53	189	5	10	75827814	3249	257	4.28470745576287e-05	1.6814410606641e-05	1.60890830902761e-05	9.94358086071161e-06	3.38925766737783e-06	6.98951970315272e-07	2.49248910169031e-06	6.59388651240823e-08	1.31877730248165e-07	0.941634241245136	1.61803713527851	408	64	213	110	5	15	0	1	75827814	387	21	5.10366816060397e-06	8.44017473588254e-07	2.80899565428591e-06	1.45065503272981e-06	2.76943233521146e-07	6.59388651240823e-08	1.97816595372247e-07	0	1.31877730248165e-08	0.952380952380953	1.93636363636364	37	73	45	5	14
e4a195d9-e8c0-48e5-9c9d-1ee5022bb252	23398	8749	8215	6010	100	305	7	12	65944968	22974	424	0.000348381395832962	0.000132671229744171	0.000124573568676233	9.11365974125577e-05	6.42960354457978e-06	1.51641593032542e-06	4.62506858749253e-06	1.06149115122779e-07	1.8196991163905e-07	0.955188679245283	1.36688851913478	3259	457	1607	1159	15	20	0	1	65944968	3223	36	4.88740854343883e-05	6.93002080158717e-06	2.43688040003295e-05	1.75752606324716e-05	5.45909734917151e-07	2.27462389548813e-07	3.03283186065084e-07	0	1.51641593032542e-08	0.972222222222222	1.38654012079379	293	242	266	15	20
e84904d7-5996-46bc-8b14-5c14249f0667	14889	5560	5795	3481	21	29	1	2	37431936	14836	53	0.000396346050602352	0.000148536265930782	0.000154814327530374	9.29954571411962e-05	1.41590325437616e-06	5.61018270601873e-07	7.74739516545444e-07	2.67151557429463e-08	5.34303114858927e-08	0.943396226415094	1.6647515081873	2234	324	1216	694	0	0	0	0	37431936	2234	0	5.96816579297421e-05	8.65571046071461e-06	3.24856293834228e-05	1.85403180856048e-05	0	0	0	0	0	NA	1.7521613832853	161	193	113	0	0
e8d1b277-be06-4e8c-ad89-c93a4ba4394d	7574	3036	2214	1932	125	240	5	22	39086692	7182	392	0.000183745403678572	7.76734956235232e-05	5.66433199309883e-05	4.94285881240602e-05	1.00289888947369e-05	3.19801941796456e-06	6.14019728249195e-06	1.27920776718582e-07	5.62851417561762e-07	0.931122448979592	1.14596273291925	1116	206	468	407	14	18	0	3	39086692	1081	35	2.76564719265575e-05	5.27033600080559e-06	1.19733847008593e-05	1.04127512248926e-05	8.95445437030077e-07	3.58178174812031e-07	4.60514796186897e-07	0	7.67524660311494e-08	0.914285714285714	1.14987714987715	137	118	117	12	16
eabc2112-40bd-4cb5-bcb6-fe186f4ac8de	204396	65991	91373	46220	166	626	3	17	58258895	203584	812	0.00349447067267582	0.00113271973318409	0.00156839569305254	0.000793355246439192	1.39377858093601e-05	2.8493503009283e-06	1.07451402914525e-05	5.14942825468969e-08	2.91800934432416e-07	0.975369458128079	1.97691475551709	37952	5092	22727	10037	37	56	0	3	58258895	37856	96	0.000649789186698443	8.7402962242933e-05	0.000390103519814442	0.000172282704641068	1.6478170415007e-06	6.35096151411729e-07	9.61226607542076e-07	0	5.14942825468969e-08	0.96875	2.2643220085683	1642	687	690	25	34
eb246839-8cb3-4b57-985e-dcee23692361	37586	15031	6358	15698	122	361	6	10	80862561	37087	499	0.000458642411783124	0.000185883303893875	7.86272401142477e-05	0.000194131867775002	6.17096458273193e-06	1.50873282383426e-06	4.46436515905055e-06	7.41999749426685e-08	1.23666624904447e-07	0.967935871743487	0.405019747738565	6203	998	1316	3859	17	10	3	0	80862561	6173	30	7.63394075535154e-05	1.23419291654639e-05	1.62745278374253e-05	4.77229505506263e-05	3.70999874713342e-07	2.10233262337561e-07	1.23666624904447e-07	3.70999874713342e-08	0	0.9	0.341020989893755	217	227	190	16	10
ed880978-bc91-4ba5-a02e-cf10732ba7b4	68880	22473	27602	17456	417	887	5	40	50564587	67531	1349	0.00133553943592973	0.000444441482336245	0.000545876108906022	0.000345221844687469	2.66787504859874e-05	8.24687839337044e-06	1.75419211868575e-05	9.88834339732667e-08	7.91067471786134e-07	0.966641957005189	1.58123281393217	11382	1320	6567	3320	96	74	0	5	50564587	11207	175	0.00022163732890768	2.61052265689424e-05	0.000129873502180488	6.56586001582491e-05	3.46092018906433e-06	1.89856193228672e-06	1.46347482280435e-06	0	9.88834339732667e-08	0.971428571428571	1.97801204819277	518	444	388	56	56
ee213c09-708a-49dc-8dda-6f9d47021bd6	315134	120597	142191	51786	178	352	14	16	68201533	314574	560	0.00461241831616893	0.00176824471086302	0.00208486515984912	0.000759308445456791	8.2109591290272e-06	2.60991200886936e-06	5.16117430967424e-06	2.0527397822568e-07	2.3459883225792e-07	0.946428571428571	2.74574209245742	54952	9072	35185	10631	27	35	0	2	68201533	54888	64	0.000804791294060795	0.000133017537890241	0.000515897494562182	0.000155876261608372	9.3839532903168e-07	3.9588552943524e-07	5.131849455642e-07	0	2.932485403224e-08	0.96875	3.30966042705296	1576	671	683	26	29
efa708d5-586a-4184-b614-48aefc5e8631	37720	13587	14562	8387	346	715	70	53	75467769	36536	1184	0.000484127204025337	0.000180037122867644	0.000192956545462474	0.000111133535695218	1.56888167715677e-05	4.58473868493449e-06	9.47424323620856e-06	9.27548288859579e-07	7.0228656156511e-07	0.896114864864865	1.73625849529033	4967	820	2763	1263	53	60	1	7	75467769	4846	121	6.42128429687646e-05	1.08655656694979e-05	3.66116560302717e-05	1.6735621268995e-05	1.60333347074299e-06	7.0228656156511e-07	7.95041390451068e-07	1.32506898408511e-08	9.27548288859579e-08	0.933884297520661	2.18764845605701	364	296	240	48	48
f335c5a4-60b0-4dd0-95b6-ffd25e34ed74	34356	13513	11321	9331	52	126	10	3	51474086	34165	191	0.0006637320379035	0.000262520445724864	0.000219935911052408	0.000181275681126227	3.71060498286458e-06	1.01021706339769e-06	2.44783365361747e-06	1.94272512191863e-07	5.82817536575589e-08	0.931937172774869	1.21326760261494	4423	596	2196	1614	4	13	0	0	51474086	4406	17	8.55964688717348e-05	1.1578641726635e-05	4.26622436773331e-05	3.13555834677667e-05	3.30263270726167e-07	7.77090048767452e-08	2.52554265849422e-07	0	0	1	1.36059479553903	424	367	354	4	11
fb14ea09-427a-4b38-bedf-6747cb89b3cf	302614	110811	114648	76899	94	146	3	13	64079457	302358	256	0.00471848567630653	0.00172927495312577	0.00178915373767914	0.00120005698550161	3.99504009529918e-06	1.46692878499267e-06	2.27842130435032e-06	4.68168761167873e-08	2.02873129839412e-07	0.9375	1.49089064877307	53891	11391	23488	18989	11	11	0	1	64079457	53868	23	0.000840643827553033	0.000177763678615441	0.0003665449287437	0.000296335220193891	3.58929383562036e-07	1.71661879094887e-07	1.71661879094887e-07	0	1.56056253722624e-08	0.956521739130435	1.23692664173995	2337	880	963	11	8
fb351e18-3bcb-46b6-a33b-8a7022d4b35a	111388	43363	44505	22216	286	972	16	30	69316302	110084	1304	0.00158814011745751	0.000625581555115274	0.000642056755999476	0.000320501806342756	1.88123134439572e-05	4.12601353142007e-06	1.40226753585325e-05	2.30825931827696e-07	4.3279862217693e-07	0.964723926380368	2.00328592005762	13364	1680	8053	3528	47	49	2	5	69316302	13261	103	0.000191311417622942	2.42367228419081e-05	0.000116177576813027	5.0897117968007e-05	1.48594193614079e-06	6.78051174743857e-07	7.0690441622232e-07	2.8853241478462e-08	7.2133103696155e-08	0.932038834951456	2.28259637188209	1295	1025	844	45	49
[truncated: 813 more columns]
