# Supplementary material for: Tumor-Infiltrating B- and T-Cell Repertoire in Pancreatic Cancer Associated With Host and Tumor Features
Source: Front Immunol. 2021 Sep 23;12:730746. doi: 10.3389/fimmu.2021.730746 (PMC8495220; doi:10.3389/fimmu.2021.730746)
Supplement: Supplementary file 6 [file DataSheet_1.zip › SupplementaryData/PAAD.GTEx.ValTumor.ValNormal.repertoire.diversity.csv]

	read_count	IGH	IGK	IGL	TRA	TRB	TRD	TRG	totalReads	Ig_Reads	T_Reads	IG_expression	IGH_expression	IGK_expression	IGL_expression	T_expression	TRA_expression	TRB_expression	TRD_expression	TRG_expression	Alpha_Beta_ratio_expression	KappaLambda_ratio_expression	read_count_filter	IGH_filter	IGK_filter	IGL_filter	TRA_filter	TRB_filter	TRD_filter	TRG_filter	totalReads	Ig_Reads_filter	T_Reads_filter	IG_expression_filter	IGH_expression_filter	IGK_expression_filter	IGL_expression_filter	T_expression_filter	TRA_expression_filter	TRB_expression_filter	TRD_expression_filter	TRG_expression_filter	Alpha_Beta_ratio_expression_filter	KappaLambda_ratio_expression_filter	clones_IGH	clones_IGK	clones_IGL	clones_TRA	clones_TRB
0393537d-9e6d-4740-a109-b201c6b0f2fa	44941	15860	10245	18393	173	255	2	13	56253761	44498	443	0.000791022666022277	0.000281936704640957	0.000182121156308109	0.000326964805073211	7.87502901361564e-06	3.07534993082507e-06	4.53303024485776e-06	3.55531783910413e-08	2.31095659541768e-07	0.966139954853273	0.557005382482466	6738	1641	1943	3110	24	18	1	1	56253761	6694	44	0.000118996488074815	2.91713828698494e-05	3.45399128068966e-05	5.52851923980692e-05	7.82169924602908e-07	4.26638140692495e-07	3.19978605519371e-07	1.77765891955206e-08	1.77765891955206e-08	0.954545454545455	0.62475884244373	352	273	288	19	18
064baa54-f97e-49ac-96e9-88a450be29f3	16475	4809	9083	2312	98	155	9	9	59963858	16204	271	0.000270229443876009	8.01983087879369e-05	0.000151474576569106	3.85565585189665e-05	4.51938899595153e-06	1.63431779189391e-06	2.58489038513833e-06	1.50090409459645e-07	1.50090409459645e-07	0.933579335793358	3.92863321799308	3278	293	2430	515	20	19	0	1	59963858	3238	40	5.39991939811478e-05	4.88627666351955e-06	4.05244105541041e-05	8.58850676352412e-06	6.6706848648731e-07	3.33534243243655e-07	3.16857531081472e-07	0	1.66767121621828e-08	0.975	4.71844660194175	99	129	78	16	17
081452cb-9401-4678-9ba2-431cb2ecf105	208769	65783	83521	57581	404	1456	6	18	48123903	206885	1884	0.00429900708593815	0.00136695063989303	0.00173554086001711	0.00119651558602801	3.91489443406118e-05	8.39499655711632e-06	3.02552351167361e-05	1.24678166689846e-07	3.74034500069539e-07	0.987261146496815	1.45049582327504	33242	5022	16579	11478	64	98	0	1	48123903	33079	163	0.000687371512655572	0.000104355625519401	0.000344506554258494	0.000238509332877676	3.38709019507416e-06	1.3299004446917e-06	2.03641005593416e-06	0	2.07796944483077e-08	0.993865030674847	1.44441540338038	2311	995	1015	52	84
0832cf9e-63ce-4eee-91fe-fdfc0ea20717	125176	50702	52580	20670	403	748	22	51	80319013	123952	1224	0.00154324605557591	0.000631257757114122	0.000654639518540896	0.000257348779920889	1.52392310896549e-05	5.0174919355645e-06	9.31286344367802e-06	2.73907748343471e-07	6.34967962068956e-07	0.940359477124183	2.54378326076439	19678	3426	12102	4018	64	60	0	8	80319013	19546	132	0.000243354584050977	4.26549066283969e-05	0.000150674162293304	5.00255151292758e-05	1.64344649006083e-06	7.96822540635553e-07	7.47021131845831e-07	0	9.96028175794441e-08	0.939393939393939	3.0119462419114	1811	939	634	61	55
090923e5-dc40-4c4d-ae14-b5ee55a4de28	12108	3865	4752	3276	59	146	1	9	48559979	11893	215	0.000244913614974998	7.95922914217076e-05	9.78583619239209e-05	6.74629616293697e-05	4.42751427054777e-06	1.21499228819683e-06	3.00659108604639e-06	2.05930896304547e-08	1.85337806674093e-07	0.953488372093023	1.45054945054945	1893	286	935	657	9	6	0	0	48559979	1878	15	3.8673822325994e-05	5.88962363431006e-06	1.92545388044752e-05	1.35296598872088e-05	3.08896344456821e-07	1.85337806674093e-07	1.23558537782728e-07	0	0	1	1.42313546423135	189	185	150	9	6
099deeea-0fd5-4a41-b823-4069b37139c0	57421	22766	22311	11506	243	572	9	14	63174782	56583	838	0.000895658017466526	0.000360365311589045	0.000353163070669559	0.000182129635207922	1.32647865725916e-05	3.84647152403312e-06	9.05424572735368e-06	1.42461908297523e-07	2.21607412907258e-07	0.97255369928401	1.93907526507909	9787	1956	5215	2504	47	63	2	0	63174782	9675	112	0.000153146551419837	3.09617214033283e-05	8.25487613079535e-05	3.96360687085553e-05	1.77285930325806e-06	7.43967743331508e-07	9.9723335808266e-07	3.1658201843894e-08	0	0.982142857142857	2.08266773162939	977	414	393	41	31
0b5abdd3-4c45-4111-9d9c-d549062d8728	24442	9120	7193	6702	439	889	15	84	108982216	23015	1427	0.000211181244470199	8.36833782128269e-05	6.60015942417614e-05	6.14962720156103e-05	1.30938794637833e-05	4.02818015739375e-06	8.15729421394771e-06	1.37637135218465e-07	7.70767957223406e-07	0.93062368605466	1.07326171292152	3143	399	1467	1112	82	72	0	11	108982216	2978	165	2.73255592453727e-05	3.66114779681118e-06	1.34609118243659e-05	1.02034996241956e-05	1.51400848740312e-06	7.52416339194277e-07	6.60658249048634e-07	0	1.00933899160208e-07	0.933333333333333	1.31924460431655	279	225	256	71	62
0c022c5d-a7e4-4a3b-866c-4e340866b189	26663	9356	9186	7271	259	570	13	8	55462582	25813	850	0.00046541287962396	0.000168690307277797	0.000165625177709902	0.000131097394636261	1.53256478394749e-05	4.66981504755765e-06	1.02771991394126e-05	2.34392261074322e-07	1.44241391430352e-07	0.975294117647059	1.26337505157475	3837	550	1860	1335	52	38	2	0	55462582	3745	92	6.75230013633336e-05	9.91659566083671e-06	3.35361235075569e-05	2.407028219494e-05	1.65877600144905e-06	9.37569044297289e-07	6.85146609294172e-07	3.6060347857588e-08	0	0.978260869565217	1.39325842696629	297	243	258	40	29
0c6bec3a-7c61-4470-b92c-a1471ceaa3d7	13449	4156	4135	4918	66	169	0	5	74551195	13209	240	0.000177180258478754	5.57469266589221e-05	5.54652410333597e-05	6.59680907864723e-05	3.2192642921418e-06	8.85297680338994e-07	2.26689860571651e-06	0	6.70680060862874e-08	0.979166666666667	0.840788938592924	2354	283	860	1196	9	5	0	1	74551195	2339	15	3.13744132471653e-05	3.79604914448387e-06	1.15356970468414e-05	1.604266705584e-05	2.01204018258862e-07	1.20722410955317e-07	6.70680060862874e-08	0	1.34136012172575e-08	0.933333333333333	0.719063545150502	120	166	132	9	5
0d7a3c83-df0a-4480-8a77-062e5cda3869	18579	6254	8291	3875	19	131	5	4	31985508	18420	159	0.000575885804283615	0.000195526048859377	0.000259211140245138	0.000121148615179099	4.97100124218756e-06	5.94019016362035e-07	4.09560479702245e-06	1.56320793779483e-07	1.25056635023586e-07	0.943396226415094	2.13961290322581	2628	369	1623	628	4	4	0	0	31985508	2620	8	8.1912095940449e-05	1.15364745809258e-05	5.07417296608201e-05	1.9633891698703e-05	2.50113270047173e-07	1.25056635023586e-07	1.25056635023586e-07	0	0	1	2.5843949044586	177	267	173	4	4
0d977aaf-99fd-4ae6-b33a-5475dcf714e6	8416	2632	4195	1284	41	262	0	2	53741540	8111	305	0.000150926080644507	4.89751503213343e-05	7.80587977196039e-05	2.38921326035689e-05	5.67531187234307e-06	7.62910776282183e-07	4.87518593624224e-06	0	3.72151598186431e-08	0.99344262295082	3.26713395638629	1234	73	974	176	3	8	0	0	53741540	1223	11	2.27570702291002e-05	1.35835333338047e-06	1.81237828316792e-05	3.27493406404059e-06	2.04683379002537e-07	5.58227397279646e-08	1.48860639274572e-07	0	0	1	5.53409090909091	54	113	59	3	4
0e4bdb12-14fd-4597-a6cb-1522ecf506ca	16809	6397	6130	4144	34	98	1	5	55469508	16671	138	0.000300543498601069	0.000115324621231542	0.000110511165882344	7.47077114871832e-05	2.48785332655195e-06	6.12949370309901e-07	1.76673642030501e-06	1.80279226561736e-08	9.01396132808677e-08	0.956521739130435	1.4792471042471	2170	294	1137	724	4	11	0	0	55469508	2155	15	3.8850173324054e-05	5.30020926091502e-06	2.04977480600693e-05	1.30522160030696e-05	2.70418839842603e-07	7.21116906246942e-08	1.98307149217909e-07	0	0	1	1.57044198895028	220	236	261	4	10
1243d92b-57ef-4a19-b09d-8d0d440248c1	27994	11140	9990	6491	94	260	4	15	51147505	27621	373	0.00054002634146084	0.000217801435280176	0.000195317445103138	0.000126907461077525	7.29263333568275e-06	1.83782180577528e-06	5.08333690959119e-06	7.82051832244799e-08	2.93269437091799e-07	0.949061662198391	1.5390540748729	3472	387	1955	1091	13	25	0	1	51147505	3433	39	6.71195985024098e-05	7.56635147696843e-06	3.82227833009645e-05	2.13304637244769e-05	7.62500536438679e-07	2.5416684547956e-07	4.88782395152999e-07	0	1.955129580612e-08	0.974358974358974	1.79193400549954	320	380	337	11	23
1245a591-47ef-4b89-90f1-f5e0e6201a47	88084	31651	33480	22364	136	435	4	14	57537087	87495	589	0.00152067135411287	0.000550097365895496	0.000581885558439898	0.000388688429777476	1.02368755651464e-05	2.36369282998286e-06	7.56034103707753e-06	6.9520377352437e-08	2.4332132073353e-07	0.969439728353141	1.49704882847433	12978	1812	6878	4246	29	13	0	0	57537087	12936	42	0.000224828900357781	3.1492730940654e-05	0.000119540288857516	7.37958805596119e-05	7.29963962200589e-07	5.04022735805169e-07	2.2594122639542e-07	0	0	1	1.61987753179463	1062	657	769	28	12
15532795-f8ec-4460-9972-82ec355e3b06	427210	161140	133346	130725	678	1238	8	75	86094483	425211	1999	0.00493888789598748	0.00187166464545701	0.00154883327425289	0.00151838997627757	2.32186770899129e-05	7.8750690680145e-06	1.43795508941032e-05	9.29211689441239e-08	8.71135958851161e-07	0.95847923961981	1.02004972270033	83651	16720	35404	31267	123	124	0	13	86094483	83391	260	0.000968598649927429	0.000194205243093219	0.00041122263316222	0.00036317077367199	3.01993799068403e-06	1.4286629725159e-06	1.44027811863392e-06	0	1.50996899534201e-07	0.95	1.13231202225989	3559	889	965	109	110
1b23aaa7-0bb6-4453-bde4-203705959e24	111946	43862	33314	33756	318	648	8	40	88075178	110932	1014	0.00125951491122732	0.000498006373600517	0.000378245048792294	0.000383263488834505	1.15128918615413e-05	3.61055188557212e-06	7.35735101210922e-06	9.08314939766571e-08	4.54157469883285e-07	0.952662721893491	0.986906031520322	19266	4249	7565	7321	58	64	1	8	88075178	19135	131	0.000217257579655417	4.8242877238352e-05	8.58925314916764e-05	8.31221709253883e-05	1.48736571386776e-06	6.58528331330764e-07	7.26651951813257e-07	1.13539367470821e-08	9.08314939766571e-08	0.931297709923664	1.03332878022128	1172	750	652	47	49
1bfd7f0b-293d-428e-b928-702aaaddb8c6	46198	14047	13099	18324	207	494	8	19	57826386	45470	728	0.000786319241876883	0.000242916788885959	0.000226522888703437	0.000316879564287486	1.25894085789833e-05	3.57968073605707e-06	8.5428129643101e-06	1.38345149219597e-07	3.28569729396542e-07	0.962912087912088	0.714854835188824	7864	899	2693	4178	35	54	0	5	57826386	7770	94	0.000134367726179533	1.55465361435522e-05	4.65704358560468e-05	7.22507541799344e-05	1.62555550333026e-06	6.05260027835736e-07	9.33829757232278e-07	0	8.6465718262248e-08	0.946808510638298	0.644566778362853	402	380	507	31	46
1c77de54-20aa-48fa-9681-bdee0e339597	17663	5229	6739	5477	54	155	3	6	64975562	17445	218	0.000268485557693214	8.04764105003047e-05	0.000103715917070483	8.42932301224266e-05	3.35510757105879e-06	8.31081691913646e-07	2.38551226382621e-06	4.61712051063137e-08	9.23424102126273e-08	0.958715596330275	1.23041811210517	2542	301	1270	950	10	11	0	0	64975562	2521	21	3.87992026910056e-05	4.63251091233347e-06	1.95458101616728e-05	1.46208816169993e-05	3.23198435744196e-07	1.53904017021046e-07	1.6929441872315e-07	0	0	1	1.33684210526316	210	259	258	9	11
1db381eb-38d1-4650-aa1e-f05e221ded7b	7571	2894	2407	1980	60	225	0	5	55898591	7281	290	0.000130253730366835	5.17723246369484e-05	4.30601193507722e-05	3.54212863791146e-05	5.18796618684002e-06	1.07337231451863e-06	4.02514617944485e-06	0	8.94476928765521e-08	0.982758620689655	1.21565656565657	889	97	464	307	13	8	0	0	55898591	868	21	1.55281194833694e-05	1.73528524180511e-06	8.30074589894404e-06	5.4920883426203e-06	3.75680310081519e-07	2.32564001479035e-07	1.43116308602483e-07	0	0	1	1.5114006514658	79	134	122	13	8
1ddd38b4-6b48-4f49-b5ad-b017423e9439	120107	38358	49480	27643	1276	3221	52	77	48267929	115481	4626	0.0023924995829011	0.000794689160995492	0.00102511131148801	0.000572699110417603	9.58400349018496e-05	2.64357727053092e-05	6.67316801597185e-05	1.07731989081197e-06	1.59526214601003e-06	0.972114137483787	1.78996490974207	20452	2593	11287	5951	274	335	2	10	48267929	19831	621	0.000410852514513312	5.37209707091431e-05	0.000233840569376822	0.000123290974427347	1.28656856191199e-05	5.67664711697077e-06	6.94042621965405e-06	4.14353804158451e-08	2.07176902079225e-07	0.980676328502416	1.89665602419761	928	660	595	189	231
1fd7ec3d-5cae-4ed3-923e-7f3cf34a6379	28155	10041	11076	6820	84	125	3	6	58940960	27937	218	0.000473982778699227	0.000170356913087266	0.0001879168578184	0.000115709007793562	3.69861637815197e-06	1.42515493470076e-06	2.12076627187613e-06	5.08983905250271e-08	1.01796781050054e-07	0.958715596330275	1.62404692082111	3992	624	2140	1212	9	7	0	0	58940960	3976	16	6.74573335758359e-05	1.05868652292056e-05	3.63075185745193e-05	2.05629497721109e-05	2.71458082800144e-07	1.52695171575081e-07	1.18762911225063e-07	0	0	1	1.76567656765677	316	272	270	8	6
230ce4a2-75bf-4ea1-be35-dd55b36092c8	199758	68850	93293	36669	233	691	2	20	38565756	198812	946	0.00515514333493164	0.00178526255261274	0.00241906317096442	0.000950817611354488	2.45295334026383e-05	6.04162926301769e-06	1.7917449874443e-05	5.18594786525123e-08	5.18594786525124e-07	0.976744186046512	2.5441926422864	36987	6298	22987	7590	28	79	0	5	38565756	36875	112	0.000956159137655696	0.000163305498276761	0.000596046917892651	0.000196806721486284	2.90413080454069e-06	7.26032701135173e-07	2.04844940677424e-06	0	1.29648696631281e-07	0.955357142857143	3.02859025032938	1744	874	662	27	42
2658c59e-18d8-487b-867b-dbc0a86caea1	6707	2286	2678	1612	29	85	8	9	57409831	6576	131	0.000114544841631741	3.98189641073843e-05	4.66470629394467e-05	2.80788145849097e-05	2.28183915051065e-06	5.05139964616862e-07	1.48058265491149e-06	1.39348955756376e-07	1.56767575225923e-07	0.870229007633588	1.66129032258065	881	124	477	267	5	8	0	0	57409831	868	13	1.51193616995668e-05	2.15990881422382e-06	8.3086814869739e-06	4.65077139836904e-06	2.2644205310411e-07	8.70930973477347e-08	1.39348955756376e-07	0	0	1	1.78651685393258	77	120	77	5	6
28084efc-2c15-4b9a-bf7f-15aaffa81be4	7096	2205	3005	1830	16	40	0	0	56093968	7040	56	0.00012550369052159	3.93090394318334e-05	5.35708224456505e-05	3.26238286441066e-05	9.98324810967197e-07	2.85235660276342e-07	7.13089150690855e-07	0	0	1	1.64207650273224	882	85	493	299	1	4	0	0	56093968	877	5	1.5634479628897e-05	1.51531444521807e-06	8.78882378226479e-06	5.33034140141414e-06	8.91361438363569e-08	1.78272287672714e-08	7.13089150690855e-08	0	0	1	1.64882943143813	72	141	102	1	4
2b980c5a-2d45-46f6-b95f-cccb152a9381	29237	10495	11659	6420	192	456	8	7	58631877	28574	663	0.000487345817020322	0.000178998192399674	0.000198850874243716	0.000109496750376932	1.13078419781785e-05	3.27466917015125e-06	7.77733927910921e-06	1.36444548756302e-07	1.19388980161764e-07	0.97737556561086	1.81604361370717	4486	767	2332	1317	30	39	1	0	58631877	4416	70	7.53173909134787e-05	1.30816211120105e-05	3.9773585962462e-05	2.24621838390062e-05	1.19388980161764e-06	5.11667057836132e-07	6.65167175186972e-07	1.70555685945377e-08	0	0.985714285714286	1.77069096431283	392	294	291	27	38
2e8f3cef-6852-4118-a6df-513c72488013	17553	6812	6337	4144	77	163	6	14	58438493	17293	260	0.000295917966262409	0.000116567003190859	0.000108438799063487	7.09121640080623e-05	4.4491222591931e-06	1.31762466906872e-06	2.78925741634029e-06	1.02672052135225e-07	2.39568121648859e-07	0.923076923076923	1.52919884169884	2483	388	1252	806	10	26	0	1	58438493	2446	37	4.18559732537935e-05	6.63945937141124e-06	2.14242348788837e-05	1.37922790034986e-05	6.33144321500556e-07	1.71120086892042e-07	4.4491222591931e-07	0	1.71120086892042e-08	0.972972972972973	1.55334987593052	265	249	233	9	21
2eeb6617-e74c-43c3-86b9-b21f7fbe421c	45660	12927	22293	9923	125	377	2	13	57277974	45143	517	0.000788138910080863	0.000225688848561578	0.000389207202056414	0.000173242859462871	9.02615724501708e-06	2.18233975943353e-06	6.58193671445153e-06	3.49174361509365e-08	2.26963334981087e-07	0.970986460348163	2.2465988108435	7701	1046	4783	1799	27	42	0	4	57277974	7628	73	0.000133175101479672	1.82618191069398e-05	8.35050485549646e-05	3.14082338177674e-05	1.27448641950918e-06	4.71385388037643e-07	7.33266159169666e-07	0	6.9834872301873e-08	0.945205479452055	2.65869927737632	382	365	270	26	34
30233f12-3c5c-4d67-95d6-8314d65c194c	312769	133440	98645	79867	255	485	29	48	103795112	311952	817	0.00300545944783989	0.00128560967302584	0.00095038194091452	0.000769467833899539	7.87127625046544e-06	2.45676308919056e-06	4.67266705198989e-06	2.79396586613828e-07	4.62449522671164e-07	0.905752753977968	1.23511588015075	42297	7180	20959	14077	50	28	0	3	103795112	42216	81	0.000406724355189289	6.91747410995616e-05	0.000201926657201353	0.000135622956888374	7.80383569507589e-07	4.81718252782462e-07	2.69762221558179e-07	0	2.89030951669477e-08	0.962962962962963	1.48888257441216	4444	1729	2574	45	27
32407d6d-b5c8-4d40-8bcd-136c286a9d2e	63013	25168	20747	16421	178	465	8	26	56187920	62336	677	0.00110941996073177	0.000447925461558285	0.000369243068616884	0.000292251430556604	1.20488532054577e-05	3.16794072462551e-06	8.2758002075891e-06	1.42379358410135e-07	4.62732914832939e-07	0.949778434268833	1.26344315206138	8517	1455	4183	2813	28	35	1	2	56187920	8451	66	0.000150405994740507	2.58952458108433e-05	7.44466070286994e-05	5.00641419009638e-05	1.17462970688361e-06	4.98327754435473e-07	6.22909693044341e-07	1.77974198012669e-08	3.55948396025338e-08	0.954545454545454	1.48702452897263	660	544	474	24	30
3257219c-86f3-4c84-b7da-77130be7191a	81051	30629	27800	22471	44	96	5	6	68790511	80900	151	0.00117603429345073	0.000445250363091503	0.000404125505042403	0.000326658425316829	2.1950701892591e-06	6.39623101505962e-07	1.39554131237664e-06	7.26844433529502e-08	8.72213320235403e-08	0.927152317880795	1.23715010457924	12541	2219	5805	4504	6	6	0	1	68790511	12528	13	0.000182118141265152	3.22573559600393e-05	8.43866387327752e-05	6.54741465723376e-05	1.88979552717671e-07	8.72213320235403e-08	8.72213320235403e-08	0	1.453688867059e-08	0.923076923076923	1.28885435168739	972	470	564	6	6
3258f5d4-ed7c-40b7-be48-00c0dcf581b3	104750	36905	48528	19089	81	142	1	4	42312108	104522	228	0.00247026217649095	0.000872208966757222	0.00114690575094959	0.000451147458784138	5.38852850347234e-06	1.91434565254938e-06	3.35601336619768e-06	2.36338969450541e-08	9.45355877802165e-08	0.978070175438597	2.54219707685054	16854	2345	10393	4102	9	3	1	1	42312108	16840	14	0.000397994824554711	5.54214883361519e-05	0.000245627090949947	9.6946245268612e-05	3.30874557230758e-07	2.12705072505487e-07	7.09016908351624e-08	2.36338969450541e-08	2.36338969450541e-08	0.857142857142857	2.5336421257923	951	660	618	9	3
33d74c0e-4dd2-47d3-aa85-a8928ff0e1a7	12831	5119	4232	3018	127	320	3	12	92326931	12369	462	0.000133969578172159	5.54442776831822e-05	4.58371133337033e-05	3.26881871552733e-05	5.00395707943547e-06	1.37554664304828e-06	3.46594429744448e-06	3.2493227788542e-08	1.29972911154168e-07	0.967532467532468	1.40225314777999	1919	272	1024	574	27	21	0	1	92326931	1870	49	2.02541119881912e-05	2.94605265282781e-06	1.10910217518223e-05	6.21703758354104e-06	5.30722720546186e-07	2.92439050096878e-07	2.27452594519794e-07	0	1.0831075929514e-08	0.979591836734694	1.78397212543554	148	135	122	24	19
34e89850-0957-417b-a1ef-1ca7353fadad	71512	27901	23702	19181	187	517	6	18	53288308	70784	728	0.00132832140213572	0.000523585774200224	0.000444788001150271	0.000359947626785223	1.36615334080414e-05	3.50921256497767e-06	9.70194062082061e-06	1.12595055560781e-07	3.37785166682342e-07	0.967032967032967	1.23570199676763	11709	2125	5319	4190	34	36	0	5	53288308	11634	75	0.000218321812732354	3.98774155111099e-05	9.98155167546322e-05	7.86288804666119e-05	1.40743819450976e-06	6.38038648177758e-07	6.75570333364685e-07	0	9.38292129673173e-08	0.933333333333333	1.26945107398568	978	348	420	34	35
379e3e31-b8d3-43ff-bfa5-025274ca8db8	25721	10359	8308	6568	114	361	1	10	52077874	25235	486	0.000484562791484153	0.000198913649969659	0.000159530321840711	0.000126118819673783	9.33217819145229e-06	2.18902945231597e-06	6.93192659900057e-06	1.92020127396138e-08	1.92020127396138e-07	0.977366255144033	1.26492082825822	3642	463	1735	1400	20	21	0	3	52077874	3598	44	6.90888418371303e-05	8.89053189844117e-06	3.33154921032299e-05	2.68828178354593e-05	8.44888560543005e-07	3.84040254792275e-07	4.03242267531889e-07	0	5.76060382188413e-08	0.931818181818182	1.23928571428571	254	224	196	19	14
383cddb1-d48a-4943-8f96-5496ff27a3dc	42223	15915	15393	10525	111	270	4	5	66367935	41833	390	0.000630319445678097	0.000239799535724593	0.000231934291763033	0.000158585618190471	5.87633169541888e-06	1.67249440561922e-06	4.06822963528999e-06	6.02700686709629e-08	7.53375858387036e-08	0.976923076923077	1.46251781472684	6712	1233	3308	2140	9	21	0	1	66367935	6681	31	0.000100666082197676	1.85782486678243e-05	4.98433467908863e-05	3.22444867389651e-05	4.67093032199962e-07	1.35607654509666e-07	3.16417860522555e-07	0	1.50675171677407e-08	0.967741935483871	1.54579439252336	519	259	262	8	17
394e9a0d-ebd7-4291-a930-ff39065ae9bf	184998	64782	75791	43376	284	729	14	22	79690570	183949	1049	0.00230829067981318	0.000812919270121923	0.000951066104810143	0.000544305304881117	1.31634144416334e-05	3.56378427209142e-06	9.14788286744592e-06	1.75679506370704e-07	2.76067795725391e-07	0.965681601525262	1.74730265584655	29549	5213	14061	10198	47	30	0	0	79690570	29472	77	0.00036983045798267	6.54155190507484e-05	0.000176444967077033	0.000127969971854888	9.6623728503887e-07	5.89781199958791e-07	3.76456085080079e-07	0	0	1	1.37879976465974	1008	496	540	41	26
3957a19c-58b2-41d2-9c57-296b101de3af	7282	2828	2225	1781	127	282	7	32	68892966	6834	448	9.91973549229975e-05	4.1049183453649e-05	3.22964756663256e-05	2.58516958030229e-05	6.50284094315231e-06	1.84343928522398e-06	4.09330612939498e-06	1.01606889736755e-07	4.64488638796594e-07	0.912946428571429	1.24929814710837	892	132	390	320	15	32	1	2	68892966	842	50	1.22218573083354e-05	1.91601563503595e-06	5.66095528533348e-06	4.64488638796594e-06	7.25763498119677e-07	2.17729049435903e-07	4.64488638796594e-07	1.45152699623935e-08	2.90305399247871e-08	0.94	1.21875	102	137	97	13	24
3a3b4d6a-b1d3-4e24-abf1-8378d1884708	26620	6567	14249	5689	36	76	1	2	52891452	26505	115	0.000501120672580514	0.000124159949324137	0.000269400809794369	0.000107559913462009	2.17426437829689e-06	6.80639283640767e-07	1.43690515435273e-06	1.89066467677991e-08	3.78132935355982e-08	0.973913043478261	2.50465811214625	4516	563	2875	1067	8	3	0	0	52891452	4505	11	8.51744436889348e-05	1.06444421302709e-05	5.43566094574223e-05	2.01733921012416e-05	2.0797311444579e-07	1.51253174142393e-07	5.67199403033972e-08	0	0	1	2.69447047797563	217	299	178	8	3
3b5eb8e5-1893-4974-b0ae-02b543920de0	329089	104788	121449	97134	1385	4292	17	24	60455399	323371	5718	0.00534891846466847	0.00173331086608162	0.00200890246378161	0.00160670513480525	9.45821232608191e-05	2.29094509822026e-05	7.09944863650639e-05	2.81199037326675e-07	3.96986876225893e-07	0.992829660720532	1.25032429427389	53051	7404	25987	19116	254	284	3	3	60455399	52507	544	0.000868524579583041	0.000122470451315688	0.000429854081353429	0.000316200046913924	8.99836919445358e-06	4.20144444005737e-06	4.69767803533974e-06	4.96233595282367e-08	4.96233595282367e-08	0.988970588235294	1.35943712073656	3626	1550	2192	243	257
3b6ce2e6-9a99-4cd7-9529-aa3ab2b300dd	115013	41769	44573	28065	180	422	0	4	79779969	114407	606	0.0014340316427047	0.000523552472175064	0.00055869913912852	0.000351780031401115	7.59589164543295e-06	2.25620543923751e-06	5.28954830754572e-06	0	5.01378986497225e-08	0.993399339933993	1.58820595047212	20991	3355	10519	7038	34	45	0	0	79779969	20912	79	0.000262120934140749	4.20531624924547e-05	0.000131850138974108	8.82176326741867e-05	9.90223498332019e-07	4.26172138522641e-07	5.64051359809378e-07	0	0	1	1.49460073884626	1224	545	475	24	28
3b75b209-7f40-4227-bdef-57d49005dd39	79252	25284	32173	20440	404	912	10	29	73330945	77897	1355	0.00106226641426754	0.000344793047464478	0.000438737016139639	0.00027873635066342	1.84778745180496e-05	5.5092703360089e-06	1.24367686793072e-05	1.36368077623983e-07	3.9546742510955e-07	0.971217712177122	1.57402152641879	12840	1805	6879	4014	78	61	0	3	73330945	12698	142	0.000173160184966933	2.46144380111289e-05	9.38076005975376e-05	5.47381463582666e-05	1.93642670226055e-06	1.06367100546706e-06	8.31845273506294e-07	0	4.09104232871948e-08	0.97887323943662	1.71375186846039	732	539	506	51	44
3e070741-bba0-4806-8d74-08595e249252	4612	1602	1784	1138	26	56	2	4	66074624	4524	88	6.84680400148777e-05	2.42453139044726e-05	2.69997752843815e-05	1.72229508260236e-05	1.3318274803955e-06	3.93494482844125e-07	8.475265784335e-07	3.0268806372625e-08	6.053761274525e-08	0.931818181818182	1.5676625659051	538	56	293	181	0	5	1	2	66074624	530	8	8.02123368874562e-06	8.475265784335e-07	4.43438013358956e-06	2.73932697672256e-06	1.210752254905e-07	0	7.56720159315625e-08	1.51344031863125e-08	3.0268806372625e-08	0.625	1.61878453038674	37	99	69	0	5
3ff43698-82c6-45c7-adfe-993d3b489abb	2599	866	972	657	32	67	0	5	58514636	2495	104	4.26389049057743e-05	1.47997160915433e-05	1.66112286847345e-05	1.12279601294965e-05	1.77733311030081e-06	5.46871726246404e-07	1.14501267682841e-06	0	8.54487072260007e-08	0.951923076923077	1.47945205479452	227	21	117	74	7	7	0	1	58514636	212	15	3.62302518638243e-06	3.58884570349203e-07	1.99949974908842e-06	1.26464086694481e-06	2.56346121678002e-07	1.19628190116401e-07	1.19628190116401e-07	0	1.70897414452001e-08	0.933333333333333	1.58108108108108	20	68	53	7	6
42d7aa25-e56a-4063-8936-b5b32a61c54c	34030	13783	11453	8179	174	414	4	23	53211379	33415	615	0.000627967187243916	0.000259023544569292	0.000215235917866365	0.00015370772480826	1.15576782928328e-05	3.26997727309416e-06	7.78029075322404e-06	7.5171891335498e-08	4.32238375179113e-07	0.95609756097561	1.40029343440518	4018	512	2088	1349	30	36	0	3	53211379	3949	69	7.42134497209704e-05	9.62200209094374e-06	3.923972727713e-05	2.53517203528967e-05	1.29671512553734e-06	5.63789185016235e-07	6.76547022019482e-07	0	5.63789185016235e-08	0.956521739130435	1.54781319495923	391	427	388	26	32
47c3a687-97c6-4ba4-9efa-d7b694e829df	10525	4049	3222	2632	226	374	7	15	84284217	9903	622	0.000117495307573421	4.80398364500438e-05	3.82277977382171e-05	3.12276733851606e-05	7.37979211457823e-06	2.68140356574707e-06	4.43736696278498e-06	8.30523228328739e-08	1.77969263213301e-07	0.964630225080386	1.2241641337386	1266	165	592	429	38	37	1	4	84284217	1186	80	1.40714364113984e-05	1.95766189534631e-06	7.02385358815162e-06	5.08992092790042e-06	9.49169403804273e-07	4.5085546680703e-07	4.38990849259476e-07	1.18646175475534e-08	4.74584701902137e-08	0.9375	1.37995337995338	120	166	154	34	31
482285ec-ba43-441d-9986-7937b61a81d1	106830	35449	40833	29186	445	857	13	47	83833966	105468	1362	0.00125805810022157	0.00042284770351912	0.00048706988286824	0.000348140513834214	1.62463982677379e-05	5.30811103461335e-06	1.0222586868907e-05	1.55068412247131e-07	5.60631951970398e-07	0.955947136563877	1.39906119372302	17918	2121	9273	6369	80	66	1	8	83833966	17763	155	0.0002118830928266	2.53000078750897e-05	0.000110611491289819	7.59715936616908e-05	1.84889260756195e-06	9.5426715229004e-07	7.87270400639283e-07	1.19283394036255e-08	9.5426715229004e-08	0.941935483870968	1.4559585492228	1348	794	904	72	58
48702aa0-55e7-4d52-ace3-fd017f498216	40722	15704	13381	10694	241	640	7	55	74965655	39779	943	0.000530629659675487	0.000209482595730005	0.000178495072176719	0.000142651991768764	1.25790937196507e-05	3.21480549993194e-06	8.53724282139601e-06	9.33760933590189e-08	7.3366930496372e-07	0.934252386002121	1.2512623901253	6372	1206	2949	2089	54	67	0	7	74965655	6244	128	8.32914752762448e-05	1.60873669415681e-05	3.93380141879638e-05	2.78660941467129e-05	1.7074485642792e-06	7.20329863055288e-07	8.93742607864895e-07	0	9.33760933590189e-08	0.9453125	1.41168022977501	616	327	402	45	55
49170bdc-8725-43a0-b2d7-ccb52fa415e6	510915	191952	269288	47110	844	1611	31	79	93942143	508350	2565	0.00541130938433031	0.00204330020446734	0.00286653030685068	0.000501478873012297	2.73040396789756e-05	8.98425321210737e-06	1.71488529913566e-05	3.2999034309873e-07	8.40943132412894e-07	0.957115009746589	5.71615368286988	95047	27469	58179	9082	148	160	1	8	93942143	94730	317	0.00100838661941106	0.000292403378534807	0.000619306715198098	9.66765256781506e-05	3.37441737942895e-06	1.575437767052e-06	1.70317596438054e-06	1.06448497773784e-08	8.51587982190272e-08	0.971608832807571	6.40596784849152	1936	902	667	128	126
49b29cc1-5d16-4246-a80e-0f72f32b292c	39299	15392	16242	7239	91	326	2	7	35528422	38873	426	0.00109413809597285	0.000433230611818335	0.000457155119357679	0.000203752364796838	1.19904002491301e-05	2.56132963068273e-06	9.17575230332493e-06	5.62929589161038e-08	1.97025356206363e-07	0.97887323943662	2.2436800663075	7212	1617	3900	1645	18	32	0	0	35528422	7162	50	0.000201585085878568	4.551285728367e-05	0.000109771269886402	4.63009587084954e-05	1.4073239729026e-06	5.06636630244935e-07	9.00687342657662e-07	0	0	1	2.37082066869301	365	285	212	16	25
4ca559ef-d8b9-400b-972c-693257124c3d	95849	35281	38150	22175	61	175	1	6	53226181	95606	243	0.00179622129943909	0.000662850487056361	0.000716752531991728	0.000416618280390998	4.56542241871533e-06	1.1460525413236e-06	3.2878556513382e-06	1.87877465790754e-08	1.12726479474453e-07	0.97119341563786	1.72040586245772	15063	2486	7941	4609	10	17	0	0	53226181	15036	27	0.000282492557562978	4.67063379955815e-05	0.000149193495584438	8.65927239829587e-05	5.07269157635037e-07	1.87877465790754e-07	3.19391691844282e-07	0	0	1	1.72293339119115	1086	557	660	10	14
51bc8179-4efc-496b-86ea-1924a2332c1d	18682	6596	6969	4598	107	396	4	12	38080753	18163	519	0.00047696010632983	0.000173210860615072	0.000183005834994912	0.000120743410719846	1.36289321799913e-05	2.80981838778241e-06	1.03989540332882e-05	1.05039939730183e-07	3.1511981919055e-07	0.969171483622351	1.51565898216616	2812	482	1297	989	19	23	0	2	38080753	2768	44	7.26876382932869e-05	1.26573127374871e-05	3.4059200457512e-05	2.59711250982878e-05	1.15543933703202e-06	4.98939713718371e-07	6.03979653448554e-07	0	5.25199698650917e-08	0.954545454545454	1.31142568250758	133	176	120	19	20
532b55ec-f9c1-4ecf-b823-dab7fccb0d71	7540	2926	2102	2400	39	71	0	2	32181400	7428	112	0.000230816558633248	9.09220854282287e-05	6.53172329357952e-05	7.45772402692238e-05	3.48027121256378e-06	1.21188015437489e-06	2.20624335796454e-06	0	6.21477002243532e-08	0.982142857142857	0.875833333333333	737	50	330	349	5	3	0	0	32181400	729	8	2.26528367317767e-05	1.55369250560883e-06	1.02543705370183e-05	1.08447736891496e-05	2.48590800897413e-07	1.55369250560883e-07	9.32215503365298e-08	0	0	1	0.945558739255014	44	130	107	5	3
548f421f-046b-4209-9b20-1a6f32424738	35381	12720	15241	7191	38	177	2	12	61460487	35152	229	0.000571944703269273	0.000206962239007315	0.000247980462634473	0.000117002001627485	3.72597112678264e-06	6.18283418418081e-07	2.87989908052632e-06	3.254123254832e-08	1.9524739528992e-07	0.938864628820961	2.11945487414824	5272	1005	2945	1308	7	6	0	1	61460487	5258	14	8.55509003695334e-05	1.63519693555308e-05	4.79169649274012e-05	2.12819660866013e-05	2.2778862783824e-07	1.1389431391912e-07	9.76236976449601e-08	0	1.627061627416e-08	0.928571428571429	2.25152905198777	402	349	242	6	5
558395b1-b3fc-47ab-81eb-899d70b374b3	43543	16973	16074	9958	179	344	6	9	55167891	43005	538	0.000779529527420216	0.000307660845690113	0.000291365134839032	0.000180503546891071	9.75204943034708e-06	3.24464098147236e-06	6.23551115992453e-06	1.08758915580079e-07	1.63138373370119e-07	0.972118959107807	1.61417955412733	6470	1055	3320	2027	34	34	0	0	55167891	6402	68	0.000116045762923944	1.91234426561639e-05	6.01799332876437e-05	3.67423869801367e-05	1.2326010432409e-06	6.16300521620448e-07	6.16300521620448e-07	0	0	1	1.63788850518007	633	332	411	33	33
57787823-a815-4783-930c-a5752e48ffba	29787	7638	14394	6992	103	645	9	6	60653081	29024	763	0.000478524743038198	0.000125929299453065	0.00023731688090173	0.000115278562683403	1.25797401784091e-05	1.69818248804212e-06	1.06342495610404e-05	1.48384877595913e-07	9.89232517306087e-08	0.980340760157274	2.05863844393593	4658	468	2910	1252	14	14	0	0	60653081	4630	28	7.63357759187864e-05	7.71601363498748e-06	4.79777770893452e-05	2.06419851944537e-05	4.61641841409507e-07	2.30820920704754e-07	2.30820920704754e-07	0	0	1	2.32428115015974	316	338	298	14	14
5838f42e-5238-4ff1-bb82-05e3e3e5abdc	2905	900	1162	703	34	103	2	1	60944712	2765	140	4.53689895195501e-05	1.4767483026255e-05	1.90664614183426e-05	1.15350450749525e-05	2.29716402630633e-06	5.57882692102967e-07	1.69005639078252e-06	3.28166289472334e-08	1.64083144736167e-08	0.978571428571428	1.65291607396871	359	30	196	114	5	13	0	1	60944712	340	19	5.57882692102967e-06	4.922494342085e-07	3.21602963682887e-06	1.8705478499923e-06	3.11757974998717e-07	8.20415723680834e-08	2.13308088157017e-07	0	1.64083144736167e-08	0.947368421052632	1.71929824561404	26	84	58	5	12
5b898d55-86e1-4201-b716-e1c4afb4dd3f	340523	132241	126784	77810	1094	2511	18	65	65896129	336835	3688	0.00511160526591782	0.00200680983855668	0.00192399769036509	0.00118079773699605	5.59668687063545e-05	1.66018856737397e-05	3.81054249787571e-05	2.73157168306503e-07	9.86400885551259e-07	0.977494577006508	1.62940496080195	56962	10819	28332	17356	207	237	0	11	65896129	56507	455	0.000857516228305308	0.000164182633550447	0.000429949382914435	0.000263384211840425	6.90480619885881e-06	3.14130743552478e-06	3.59656938270228e-06	0	1.66929380631752e-07	0.975824175824176	1.63240377967274	4547	1482	1516	197	202
5bbed58a-eacb-4e1e-8c26-529a9adf1b48	16668	5911	5598	4939	55	149	3	13	45022271	16448	220	0.000365330305083899	0.000131290578389526	0.000124338463512869	0.000109701263181504	4.88647052033426e-06	1.22161763008356e-06	3.30947321604457e-06	6.6633688913649e-08	2.88745985292479e-07	0.927272727272727	1.13342781939664	2767	380	1173	1193	11	10	0	0	45022271	2746	21	6.09920365856267e-05	8.44026726239554e-06	2.60537723652368e-05	2.64979969579944e-05	4.66435822395543e-07	2.44323526016713e-07	2.2211229637883e-07	0	0	1	0.983235540653814	169	146	139	11	10
5e9e81e2-0e8b-4aca-aced-6ce451fa3262	796715	341320	283164	171217	348	623	5	38	102021057	795701	1014	0.00779938008287838	0.00334558384353928	0.00277554466035379	0.00167825157898531	9.93912462600736e-06	3.41106052253507e-06	6.10658248718203e-06	4.90094902663085e-08	3.72472126023944e-07	0.957593688362919	1.65383110321989	145710	40714	65354	39495	69	73	0	5	102021057	145563	147	0.00142679368632693	0.000399074477340496	0.000640593245372865	0.00038712596361357	1.44087901382947e-06	6.76330965675057e-07	7.15538557888103e-07	0	4.90094902663085e-08	0.965986394557823	1.65474110646917	1914	455	385	57	56
61681cdd-ae80-4b74-b8dc-242fded47b81	136170	48638	56228	28774	829	1634	24	43	102750862	133640	2530	0.00130062169210804	0.000473358559269313	0.000547226552707655	0.000280036580131075	2.46226644794474e-05	8.06805883536043e-06	1.59025429879119e-05	2.33574682808987e-07	4.18487973366102e-07	0.973517786561265	1.95412525196358	23867	4319	12780	6462	162	135	1	8	102750862	23561	306	0.000229302212569273	4.20337106271673e-05	0.000124378518595786	6.28899833463198e-05	2.97807720581458e-06	1.57662910896066e-06	1.31385759080055e-06	9.73227845037446e-09	7.78582276029957e-08	0.970588235294118	1.97771587743733	1257	764	624	134	116
61739a8d-6f47-48d1-8ed2-d31674159b04	11531	3826	4507	2927	37	227	2	5	23986132	11260	271	0.000469437923546823	0.000159508836189178	0.000187900241689656	0.000122028845667988	1.12981951404253e-05	1.54255800810235e-06	9.46380183349279e-06	8.33815139514783e-08	2.08453784878696e-07	0.974169741697417	1.53980184489238	1346	85	804	444	6	7	0	0	23986132	1333	13	5.55737790486603e-05	3.54371434293783e-06	3.35193686084943e-05	1.85106960972282e-05	5.41979840684609e-07	2.50144541854435e-07	2.91835298830174e-07	0	0	1	1.81081081081081	71	195	165	6	7
62ef9b49-d1c1-4053-b863-721a7b93ca99	77912	30249	28019	19421	78	136	2	7	46109742	77689	223	0.00168487171322711	0.000656021887955912	0.000607659006203071	0.000421190819068127	4.83628817528409e-06	1.6916164918034e-06	2.94948516519568e-06	4.33747818411129e-08	1.51811736443895e-07	0.959641255605381	1.44271664692858	12170	1685	6558	3904	16	6	0	1	46109742	12147	23	0.000263436737511999	3.65432537011376e-05	0.000142225909657009	8.46675741538523e-05	4.98809991172798e-07	3.46998254728903e-07	1.30124345523339e-07	0	2.16873909205564e-08	0.956521739130435	1.67981557377049	979	645	801	15	6
63f8f62e-0f65-4661-a995-932ee668cdc2	15745	6149	5761	3415	19	392	3	6	57413939	15325	420	0.000266921243637368	0.000107099427544938	0.000100341486759862	5.94803293325685e-05	7.31529672611384e-06	3.30930089990864e-07	6.82761027770626e-06	5.22521194722418e-08	1.04504238944484e-07	0.978571428571429	1.68696925329429	2223	453	1128	631	3	8	0	0	57413939	2212	11	3.85272294241996e-05	7.8900700403085e-06	1.96467969215629e-05	1.09903624623282e-05	1.91591104731553e-07	5.22521194722418e-08	1.39338985259311e-07	0	0	1	1.78763866877971	258	198	187	3	7
65858da4-5b76-4591-8e55-fe6ce5c3056f	3727	1309	1289	812	24	287	1	5	37633467	3410	317	9.06108384858615e-05	3.47828702574759e-05	3.42514283895236e-05	2.1576539838862e-05	8.42335360704343e-06	6.3773024154272e-07	7.62619080511503e-06	2.65720933976134e-08	1.32860466988067e-07	0.981072555205047	1.58743842364532	462	50	267	143	1	0	0	1	37633467	460	2	1.22231629629021e-05	1.32860466988067e-06	7.09474893716276e-06	3.79980935585871e-06	5.31441867952267e-08	2.65720933976134e-08	0	0	2.65720933976134e-08	0.5	1.86713286713287	41	76	55	1	0
66ce14b8-f201-463d-9ca0-4f01bc82cccf	58911	18339	30286	9843	155	278	0	10	62269227	58468	443	0.000938954967274606	0.0002945114446338	0.000486371863906388	0.000158071658734418	7.114268497343e-06	2.48919100922836e-06	4.46448451977732e-06	0	1.60592968337314e-07	0.977426636568849	3.07690744691659	11608	1069	8100	2386	29	22	0	2	62269227	11555	53	0.000185565174913766	1.71673883152588e-05	0.000130080304353224	3.83174822452831e-05	8.51142732187763e-07	4.6571960817821e-07	3.5330453034209e-07	0	3.21185936674627e-08	0.962264150943396	3.39480301760268	369	293	238	26	20
67e92530-3b19-424c-b219-958a88909046	69898	22723	27971	18774	114	296	11	9	60622422	69468	430	0.00114591264598435	0.000374828310224887	0.000461396939897914	0.000309687395861551	7.0930851294592e-06	1.88049233664732e-06	4.88268185655796e-06	1.81451014939654e-07	1.48459921314262e-07	0.953488372093023	1.4898796207521	11207	1395	6046	3712	24	27	1	2	60622422	11153	54	0.000183974833601996	2.30112878037106e-05	9.97320760295588e-05	6.12314697687268e-05	8.90759527885573e-07	3.95893123504699e-07	4.45379763942787e-07	1.64955468126958e-08	3.29910936253916e-08	0.944444444444444	1.62877155172414	844	553	624	24	25
6a7c9f33-2061-42f9-b6a1-c94b9360904d	11133	3605	4906	2585	10	23	1	3	36316405	11096	37	0.000305536850357297	9.92664334479142e-05	0.000135090463937716	7.11799529716667e-05	1.01882331139329e-06	2.75357651727917e-07	6.3332259897421e-07	2.75357651727917e-08	8.26072955183752e-08	0.891891891891892	1.89787234042553	1664	95	1229	336	2	1	0	1	36316405	1660	4	4.57093701868343e-05	2.61589769141522e-06	3.38414553973611e-05	9.25201709805803e-06	1.10143060691167e-07	5.50715303455835e-08	2.75357651727917e-08	0	2.75357651727917e-08	0.75	3.65773809523809	48	135	89	2	1
6acdce8a-90b7-4b26-8338-ac4d9766bcf7	5819	1851	2306	1573	26	63	0	0	67627355	5730	89	8.47290271813825e-05	2.73705810318916e-05	3.40986276928914e-05	2.32598184565994e-05	1.31603550072304e-06	3.8445980919999e-07	9.31575691523053e-07	0	0	1	1.46598855689765	645	54	362	219	6	4	0	0	67627355	635	10	9.38969149392284e-06	7.98493449876903e-07	5.35286349732294e-06	3.23833454672299e-06	1.47869157384612e-07	8.8721494430767e-08	5.91476629538446e-08	0	0	1	1.65296803652968	49	125	84	6	4
6b5d346f-f5ce-4aa5-a8d9-e50ebee04a8e	97405	35601	34817	26274	227	465	3	18	55968663	96692	713	0.00172760960896993	0.000636088090937602	0.000622080252301185	0.000469441265731147	1.27392716170476e-05	4.05584103375848e-06	8.30822061981363e-06	5.36014233536363e-08	3.21608540121818e-07	0.97054698457223	1.32515033873792	16438	2820	7777	5745	49	44	0	3	55968663	16342	96	0.000291984820148375	5.03853379524181e-05	0.000138952756473743	0.000102646725722214	1.71524554731636e-06	8.7548991477606e-07	7.86154209186666e-07	0	5.36014233536363e-08	0.96875	1.35369886858138	1183	540	654	48	42
70012472-10d5-4d3b-8527-8bde5d6abb52	4149	1218	1429	1203	33	262	3	1	46956663	3850	299	8.19904940860044e-05	2.59388108562996e-05	3.04323158568572e-05	2.56193673728476e-05	6.36757343680917e-06	7.02775663594323e-07	5.57961284429432e-06	6.3888696690393e-08	2.1296232230131e-08	0.986622073578595	1.18786367414796	557	58	268	220	2	9	0	0	46956663	546	11	1.16277427976515e-05	1.2351814693476e-06	5.70739023767511e-06	4.68517109062882e-06	2.34258554531441e-07	4.2592464460262e-08	1.91666090071179e-07	0	0	1	1.21818181818182	38	90	67	2	9
705d8441-3436-49b6-9575-e77c5252844a	7434	2037	3345	1780	27	241	1	3	52273793	7162	272	0.00013700938058962	3.89679011813817e-05	6.39899997308403e-05	3.40514796773978e-05	5.20337217542259e-06	5.16511208589742e-07	4.61034078778251e-06	1.9130044762583e-08	5.73901342877491e-08	0.985294117647059	1.87921348314607	1038	107	629	296	4	2	0	0	52273793	1032	6	1.97422061949857e-05	2.04691478959639e-06	1.20327981556647e-05	5.66249324972458e-06	1.14780268575498e-07	7.65201790503322e-08	3.82600895251661e-08	0	0	1	2.125	65	103	63	4	2
731766c4-886a-4da9-abf2-acf9c6377e43	6735	2551	2674	1471	11	25	2	1	38324699	6696	39	0.000174717614872853	6.65628189278147e-05	6.97722374805866e-05	3.83825584644513e-05	1.01762051673256e-06	2.87021171386108e-07	6.52320844059336e-07	5.21856675247469e-08	2.60928337623735e-08	0.923076923076923	1.81781101291638	971	112	577	278	2	2	0	0	38324699	967	4	2.52317702482151e-05	2.92239738138583e-06	1.50555650808895e-05	7.25380778593982e-06	1.04371335049494e-07	5.21856675247469e-08	5.21856675247469e-08	0	0	1	2.07553956834532	82	120	106	2	2
743bcee9-b5e2-4347-820d-7d9834a9d1dd	66721	24534	25188	16745	73	166	3	12	62981160	66467	254	0.00105534734514258	0.000389545063952458	0.000399929121661144	0.000265873159528977	4.03295207646223e-06	1.15907677788088e-06	2.63570883737295e-06	4.76332922416799e-08	1.9053316896672e-07	0.940944881889764	1.50421021200358	10175	1491	5384	3275	13	12	0	0	62981160	10150	25	0.000161159305417684	2.36737462441149e-05	8.54858818097348e-05	5.19996773638339e-05	3.96944102013999e-07	2.0641093304728e-07	1.9053316896672e-07	0	0	1	1.64396946564886	994	631	643	13	12
75d01024-55d5-48fd-aa1d-521c061acbd8	16525	5057	7422	3892	50	104	0	0	28184812	16371	154	0.000580844747163827	0.000179422874986713	0.000263333315829816	0.000138088556347298	5.46393568280675e-06	1.77400509182037e-06	3.68993059098638e-06	0	0	1	1.90698869475848	2816	273	1662	858	11	12	0	0	28184812	2793	23	9.90959244290861e-05	9.68606780133925e-06	5.89679292521093e-05	3.04419273756376e-05	8.16042342237372e-07	3.90281120200482e-07	4.2576122203689e-07	0	0	1	1.93706293706294	122	228	131	11	10
7702bedb-2351-4cc7-a513-a5aeb871f37a	1076	275	284	115	162	219	4	17	88050578	674	402	7.654691375223e-06	3.12320493796191e-06	3.22541891774975e-06	1.30606751951134e-06	4.56555776385704e-06	1.8398516361812e-06	2.48720684150421e-06	4.54284354612641e-08	1.93070850710372e-07	0.947761194029851	2.4695652173913	122	6	48	17	29	21	0	1	88050578	71	51	8.06354729437438e-07	6.81426531918961e-08	5.45141225535169e-07	1.93070850710372e-07	5.79212552131117e-07	3.29356157094165e-07	2.38499286171636e-07	0	1.1357108865316e-08	0.980392156862745	2.82352941176471	5	17	11	25	19
77c43235-b40f-47a8-b70f-0cb4b25064e7	24188	8700	8859	6275	63	276	4	11	56852899	23834	354	0.000419222245817227	0.000153026497382306	0.000155823188541362	0.00011037255989356	6.22659541072831e-06	1.10812291207877e-06	4.85463371005936e-06	7.03570102907153e-08	1.93481778299467e-07	0.957627118644068	1.41179282868526	2953	392	1525	1002	11	22	0	1	56852899	2919	34	5.13430282596495e-05	6.8949870084901e-06	2.68236101733352e-05	1.76244310778242e-05	5.9803458747108e-07	1.93481778299467e-07	3.86963556598934e-07	0	1.75892525726788e-08	0.970588235294118	1.52195608782435	308	303	315	10	20
785376b4-cbae-4014-b08c-58a42a88583b	39667	13448	15515	10632	26	38	4	4	62653525	39595	72	0.000631967634702118	0.000214640756445866	0.000247631717449258	0.000169695160806994	1.14917716122118e-06	4.14980641552091e-07	6.06510168422288e-07	6.38431756233987e-08	6.38431756233987e-08	0.888888888888889	1.45927389014296	5217	581	2828	1803	3	2	0	0	62653525	5212	5	8.31876578372885e-05	9.27322125929866e-06	4.51371251657429e-05	2.8777311412247e-05	7.98039695292484e-08	4.7882381717549e-08	3.19215878116993e-08	0	0	1	1.56849694952856	486	461	566	3	2
7d6617ea-317a-4e3f-81e6-48aae3c83065	9706	3462	3169	2835	34	197	2	7	61131673	9466	240	0.000154846081179555	5.66318543253348e-05	5.18389215358134e-05	4.63753053184067e-05	3.92595177298681e-06	5.56176501173132e-07	3.22255208032667e-06	3.27162647748901e-08	1.14506926712115e-07	0.9625	1.11781305114638	1138	124	551	451	3	6	1	2	61131673	1126	12	1.84192570682631e-05	2.02840841604319e-06	9.01333094548222e-06	7.37751770673772e-06	1.96297588649341e-07	4.90743971623351e-08	9.81487943246703e-08	1.6358132387445e-08	3.27162647748901e-08	0.75	1.22172949002217	109	141	150	3	6
7e22d9f6-0812-47ba-b9a0-77873e566fe1	13720	5083	5836	2649	59	90	0	3	72021972	13568	152	0.000188386955025336	7.0575684875721e-05	8.1030827647985e-05	3.67804425016299e-05	2.11046706691119e-06	8.19194453603686e-07	1.24961865803952e-06	0	4.16539552679841e-08	0.980263157894737	2.20309550773877	1804	262	1118	401	12	11	0	0	72021972	1781	23	2.47285647774265e-05	3.63777876007061e-06	1.55230406632021e-05	5.56774535415387e-06	3.19346990387878e-07	1.66615821071936e-07	1.52731169315942e-07	0	0	1	2.78802992518703	177	226	133	12	11
831a013c-9f48-4f4e-ba7c-f60242eaf426	169523	61758	53503	52733	388	1090	22	29	75632569	167994	1529	0.00222118595495546	0.000816552985262209	0.000707406884460053	0.000697226085233202	2.02161584647482e-05	5.13006506495899e-06	1.4411780723725e-05	2.90879977910046e-07	3.83432698154151e-07	0.966644865925441	1.01460186221152	29033	4669	12058	12083	96	123	1	3	75632569	28810	223	0.000380920552890382	6.17326644028183e-05	0.00015942867152906	0.000159759216958504	2.94846523063364e-06	1.26929444906202e-06	1.62628351286071e-06	1.32218171777293e-08	3.9665451533188e-08	0.982062780269058	0.997930977406273	1750	726	1026	63	88
8415842d-d450-49ee-adab-aebeae7ca33b	74775	27837	26079	18884	737	1161	23	54	71710753	72800	1975	0.00101518945143415	0.000388184460983139	0.00036366930912021	0.000263335681330804	2.75411973431655e-05	1.02773987047661e-05	1.61900405647672e-05	3.20732931084966e-07	7.53025142547311e-07	0.961012658227848	1.38101037915696	11543	1697	5797	3756	174	116	1	2	71710753	11250	293	0.00015688023803069	2.36645123500516e-05	8.08386435434585e-05	5.23770821371796e-05	4.08585864382152e-06	2.426414348208e-06	1.617609565472e-06	1.39449100471724e-08	2.78898200943448e-08	0.98976109215017	1.54339723109691	1075	560	630	130	79
851b9b77-547a-43cc-b939-428e0a26c67c	131913	57521	45578	28288	200	266	11	49	99393727	131387	526	0.00132188422716053	0.000578718614706942	0.000458560126234123	0.000284605486219467	5.2920844793354e-06	2.01219942180053e-06	2.67622523099471e-06	1.10670968199029e-07	4.92988858341131e-07	0.885931558935361	1.61121323529412	19704	4612	9974	5042	40	30	1	5	99393727	19628	76	0.000197477251255504	4.64013186667203e-05	0.000100348385165193	5.07275474235914e-05	7.64635780284202e-07	4.02439884360107e-07	3.0182991327008e-07	1.00609971090027e-08	5.03049855450133e-08	0.921052631578947	1.97818326061087	2756	962	1007	39	26
85c4e672-6bcc-4cc2-9c1b-14dd48329e5a	224810	82031	90042	51650	356	696	11	24	52439444	223723	1087	0.00426631144296648	0.00156429957571633	0.00171706626027538	0.00098494560697478	2.07286713413666e-05	6.78878288640894e-06	1.32724519352265e-05	2.09765763344096e-07	4.5767075638712e-07	0.967801287948482	1.74331074540174	38432	6049	21982	10263	69	63	0	6	52439444	38294	138	0.000730251831045348	0.000115352100224404	0.000419188273620903	0.000195711457200042	2.63160684922594e-06	1.31580342461297e-06	1.20138573551619e-06	0	1.1441768909678e-07	0.956521739130435	2.14186884926435	2685	1465	1394	55	49
87432922-178a-451f-ab92-56ffed13ef3e	5278	1498	1965	1748	9	55	1	2	57361307	5211	67	9.08452103436207e-05	2.61151650536833e-05	3.42565416091373e-05	3.04735036808e-05	1.16803475206728e-06	1.56900190576201e-07	9.58834497965676e-07	1.74333545084668e-08	3.48667090169337e-08	0.955223880597015	1.12414187643021	670	48	339	275	0	7	0	1	57361307	662	8	1.1540880684605e-05	8.36801016406408e-07	5.90990717837026e-06	4.79417248982838e-06	1.39466836067735e-07	0	1.22033481559268e-07	0	1.74333545084668e-08	0.875	1.23272727272727	32	121	115	0	6
877a720d-6399-4ef1-81ca-e9f65a6620dd	69828	26884	26563	15664	185	510	5	17	67324145	69111	717	0.00102654107230029	0.000399321818346152	0.000394553840973398	0.000232665412980737	1.06499681503568e-05	2.74789973196095e-06	7.57529115297342e-06	7.42675603232689e-08	2.52509705099114e-07	0.96931659693166	1.69579928498468	11912	1860	6448	3543	31	28	0	2	67324145	11851	61	0.000176028971478212	2.7627532440256e-05	9.57754457928875e-05	5.26259932450683e-05	9.0606423594388e-07	4.60458874004267e-07	4.15898337810306e-07	0	2.97070241293075e-08	0.967213114754098	1.81992661586226	843	410	360	26	28
8812dd6d-d245-4752-878f-496b164a21a3	35412	12928	8446	13463	117	423	15	20	69327557	34837	575	0.000502498595183442	0.000186477074332794	0.000121827457442356	0.000194194063408292	8.29396022133017e-06	1.68764060155762e-06	6.10146986716985e-06	2.16364179686874e-07	2.88485572915832e-07	0.939130434782609	0.627349030676669	5553	1005	1587	2932	21	8	0	0	69327557	5524	29	7.96797152393528e-05	1.44964000390206e-05	2.28913302108713e-05	4.2291984989461e-05	4.18304080727956e-07	3.02909851561624e-07	1.15394229166333e-07	0	0	1	0.541268758526603	336	237	234	20	8
88896bdc-93c2-43cb-a943-eb5cce415942	12733	3418	5098	3739	109	357	5	7	61638264	12255	478	0.000198821303598038	5.54525675804237e-05	8.2708364401697e-05	6.0660371615917e-05	7.7549231431956e-06	1.76838205566594e-06	5.79185682452056e-06	8.1118442920456e-08	1.13565820088638e-07	0.97489539748954	1.36346616742445	1622	186	836	550	15	32	0	3	61638264	1572	50	2.55036384541914e-05	3.01760607664096e-06	1.35630036563002e-05	8.92302872125016e-06	8.1118442920456e-07	2.43355328761368e-07	5.19158034690919e-07	0	4.86710657522736e-08	0.94	1.52	107	173	167	13	18
89430a30-8758-4e5b-8186-999ea234e39a	5835	1821	2377	1115	83	429	4	6	73187847	5313	522	7.25940196054681e-05	2.48811800680515e-05	3.24780697538486e-05	1.5234769783568e-05	7.13233168342826e-06	1.13406806460641e-06	5.86162891224277e-06	5.46538826316342e-08	8.19808239474513e-08	0.980842911877395	2.13183856502242	795	98	481	195	10	10	0	1	73187847	774	21	1.05755262892212e-05	1.33902012447504e-06	6.57212938645401e-06	2.66437677829217e-06	2.86932883816079e-07	1.36634706579085e-07	1.36634706579085e-07	0	1.36634706579085e-08	0.952380952380952	2.46666666666667	77	110	70	10	10
8956a38e-5c9a-4077-ba5f-1472b2b86afb	20183	7973	6875	5064	70	190	2	9	62362256	19912	271	0.000319295697063942	0.000127849768616453	0.00011024296491134	8.12029635361492e-05	4.34557723505064e-06	1.12247382455182e-06	3.04671466664067e-06	3.20706807014807e-08	1.44318063156663e-07	0.959409594095941	1.3576224328594	2933	554	1413	934	14	17	0	1	62362256	2901	32	4.65185223574978e-05	8.88357855431016e-06	2.26579359155961e-05	1.49770078875915e-05	5.13130891223691e-07	2.24494764910365e-07	2.72600785962586e-07	0	1.60353403507404e-08	0.96875	1.51284796573876	405	294	288	14	10
8982beee-cc8e-4717-b931-5c51ebf2e308	19800	6495	7398	5520	68	318	0	1	62838807	19413	387	0.000308933299768088	0.000103359696182647	0.000117729797129981	8.78438064554599e-05	6.15861469171431e-06	1.08213384763972e-06	5.06056711102106e-06	0	1.59137330535253e-08	0.997416020671835	1.34021739130435	3312	670	1357	1257	12	16	0	0	62838807	3284	28	5.22606993477772e-05	1.0662201145862e-05	2.15949357536339e-05	2.00035624482814e-05	4.4558452549871e-07	1.90964796642304e-07	2.54619728856406e-07	0	0	1	1.07955449482896	177	133	139	12	15
8a965fb5-452d-424a-9708-36c2d7dd6b80	829	110	342	163	38	171	1	4	44830631	615	214	1.37182989907057e-05	2.45367949427257e-06	7.62871260946561e-06	3.63590688696753e-06	4.77352192522117e-06	8.47634734385068e-07	3.81435630473281e-06	2.23061772206597e-08	8.92247088826388e-08	0.976635514018692	2.09815950920245	78	2	49	13	6	8	0	0	44830631	64	14	1.42759534212222e-06	4.46123544413194e-08	1.09300268381232e-06	2.89980303868576e-07	3.12286481089236e-07	1.33837063323958e-07	1.78449417765278e-07	0	0	1	3.76923076923077	2	33	11	5	7
8b23ab23-8931-42ca-972d-1528d44bf218	249899	93919	72866	82275	297	513	5	24	86404197	249060	839	0.00288249886750293	0.00108697266175623	0.000843315516259008	0.000952210689487688	9.71017646284011e-06	3.43733302677415e-06	5.93721159170081e-06	5.78675593733022e-08	2.77764284991851e-07	0.965435041716329	0.885639623214828	41598	5856	17536	18100	60	41	0	5	86404197	41492	106	0.000480208154703411	6.77744855380115e-05	0.000202953104234045	0.000209480564931354	1.22679225871401e-06	6.94410712479626e-07	4.74513986861078e-07	0	5.78675593733022e-08	0.952830188679245	0.968839779005525	1941	760	1043	54	33
8ccacc35-d051-423b-81e5-b86ee7ec08bd	44825	16459	20668	7439	49	206	0	4	27934328	44566	259	0.00159538471804298	0.000589203362973328	0.000739878188585743	0.000266303166483905	9.27174621848788e-06	1.75411414944365e-06	7.37443907725291e-06	0	1.43192991791319e-07	0.984555984555985	2.77833042075548	7989	1757	4698	1509	11	14	0	0	27934328	7964	25	0.000285097246656515	6.28975216443367e-05	0.000168180168858904	5.40195561532749e-05	8.94956198695741e-07	3.93780727426126e-07	5.01175471269615e-07	0	0	1	3.11332007952286	417	432	309	11	13
8ec46c11-bac0-485f-b341-52e78be49933	341738	131735	136122	72563	406	840	19	53	71328690	340420	1318	0.00477255365267468	0.00184687255576964	0.0019083765592779	0.00101730453762715	1.8477838300409e-05	5.69195929435967e-06	1.17764675055717e-05	2.66372479292694e-07	7.43039021184884e-07	0.945371775417299	1.87591472237917	58671	12083	31346	15102	65	69	1	5	71328690	58531	140	0.000820581451867404	0.00016939887722598	0.000439458512416252	0.000211724062225172	1.96274458426196e-06	9.1127427126448e-07	9.67352687957679e-07	1.40196041732997e-08	7.00980208664985e-08	0.957142857142857	2.07561912329493	3201	1595	1642	55	55
90b53bbe-689f-45bb-b298-f0501a98db77	8884	3461	1711	3336	82	248	20	26	66165744	8508	376	0.000128586175952318	5.2308034199691e-05	2.58593026627192e-05	5.04188390899073e-05	5.68269889022936e-06	1.23931199201811e-06	3.74816309781086e-06	3.02271217565392e-07	3.92952582835009e-07	0.877659574468085	0.512889688249401	1055	171	258	595	17	10	0	4	66165744	1024	31	1.5476286339348e-05	2.5844189101841e-06	3.89929870659355e-06	8.9925687225704e-06	4.68520387226357e-07	2.56930534930583e-07	1.51135608782696e-07	0	6.04542435130783e-08	0.870967741935484	0.433613445378151	67	122	84	17	10
93492aee-b4c2-4839-ac13-e46ba43f8f67	3342	1021	1212	658	145	292	4	10	44891288	2891	451	6.44000234522119e-05	2.27438339483599e-05	2.69985570474164e-05	1.46576324564356e-05	1.00464927626937e-05	3.23002538933612e-06	6.50460285300792e-06	8.91041486713413e-08	2.22760371678353e-07	0.968957871396896	1.8419452887538	489	52	250	119	38	29	0	1	44891288	421	68	9.37821164765867e-06	1.15835393272744e-06	5.56900929195883e-06	2.6508484229724e-06	1.5147705274128e-06	8.46489412377742e-07	6.46005077867224e-07	0	2.22760371678353e-08	0.985294117647059	2.10084033613445	37	107	54	37	28
94242d26-bef3-430d-91c2-31c5091ac9ee	12802	5311	4611	2735	38	102	0	5	51521589	12657	145	0.000245664006985499	0.000103083000797976	8.94964633175425e-05	5.30845428699802e-05	2.81435419237555e-06	7.37554891794972e-07	1.97975260429177e-06	0	9.70466962888121e-08	0.96551724137931	1.68592321755027	2153	474	1045	618	6	8	0	2	51521589	2137	16	4.14777579938383e-05	9.20002680817938e-06	2.02827595243617e-05	1.19949716612972e-05	3.10549428124199e-07	1.16456035546574e-07	1.55274714062099e-07	0	3.88186785155248e-08	0.875	1.69093851132686	128	122	86	5	8
9476b301-4565-4e7f-a4e4-53abb988dca8	190312	76646	67491	45217	303	597	4	54	76126700	189354	958	0.00248735332018858	0.00100682152254071	0.000886561482370837	0.000593970315277032	1.25842838320852e-05	3.98020668175555e-06	7.84218940266687e-06	5.2543982597433e-08	7.09343765065345e-07	0.939457202505219	1.49260233982794	30506	6187	14673	9543	44	56	0	3	76126700	30403	103	0.000399373675727439	8.12724050825794e-05	0.000192744464163033	0.000125356806481826	1.3530075518839e-06	5.77983808571763e-07	7.35615756364062e-07	0	3.94079869480747e-08	0.970873786407767	1.53756680289217	2520	894	963	40	47
9709f7c5-4a89-49e5-9983-8d94eefec50d	24854	7781	11005	5226	231	587	6	18	49969952	24012	842	0.000480528778574772	0.000155713577631613	0.000220232350833557	0.000104582850109602	1.68501262518723e-05	4.62277810472982e-06	1.17470595128849e-05	1.20072158564411e-07	3.60216475693233e-07	0.971496437054632	2.10581706850364	3275	301	2030	849	41	54	0	0	49969952	3180	95	6.36382440391378e-05	6.02361995464795e-06	4.06244136476257e-05	1.69902104368641e-05	1.90114251060317e-06	8.20493083523474e-07	1.0806494270797e-06	0	0	1	2.39104829210836	241	360	257	40	54
97c1941b-4a6b-4afc-a709-b5f36dc79026	16264	4699	7330	3985	69	172	1	8	60498683	16014	250	0.00026469997702264	7.76711122785929e-05	0.000121159662269012	6.58692024750357e-05	4.13232135978894e-06	1.14052069530175e-06	2.84303709553479e-06	1.65292854391558e-08	1.32234283513246e-07	0.964	1.83939774153074	2506	227	1541	703	23	11	0	1	60498683	2471	35	4.08438643201539e-05	3.75214779468836e-06	2.5471628861739e-05	1.16200876637265e-05	5.78524990370452e-07	3.80173565100582e-07	1.81822139830713e-07	0	1.65292854391558e-08	0.971428571428571	2.19203413940256	131	213	161	18	8
982b7f51-6048-4558-8d72-aeab6edc2330	18542	6654	8051	3652	56	111	1	17	70539871	18357	185	0.000260235803379907	9.43296309685624e-05	0.00011413403350284	5.17721389085047e-05	2.62263025686565e-06	7.93877266943116e-07	1.57357815411939e-06	1.41763797668414e-08	2.40998456036303e-07	0.902702702702703	2.20454545454545	3380	547	2107	703	16	6	0	1	70539871	3357	23	4.75901068772865e-05	7.75447973246223e-06	2.98696321687348e-05	9.96599497608948e-06	3.26056734637351e-07	2.26822076269462e-07	8.50582786010482e-08	0	1.41763797668414e-08	0.956521739130435	2.99715504978663	225	244	154	15	6
98b4d954-e9e6-45b3-be58-f8f92dfb3fd5	106274	39734	39817	25124	521	1017	15	46	71934349	104675	1599	0.0014551462751126	0.000552364768047042	0.000553518597909324	0.000349262909156236	2.22286018046817e-05	7.24271515962423e-06	1.41378912041033e-05	2.0852346908707e-07	6.39471971867015e-07	0.961851156973108	1.5848192962904	18089	3183	9254	5390	127	131	0	4	71934349	17827	262	0.00024782319222768	4.42486801402762e-05	0.000128645078862116	7.49294332252871e-05	3.64220992672082e-06	1.76549870493719e-06	1.82110496336041e-06	0	5.56062584232186e-08	0.984732824427481	1.71688311688312	1638	722	821	105	96
9a0da1cf-15c1-41a9-a5fa-390d4b8e60c6	56440	21298	22637	11675	253	550	5	22	43245852	55610	830	0.00128590367464607	0.000492486539518287	0.00052344904662764	0.000269968088500141	1.91925921588965e-05	5.85027206771183e-06	1.27179827558953e-05	1.15618025053594e-07	5.08719310235812e-07	0.967469879518072	1.93892933618844	9429	1950	4915	2456	58	46	0	4	43245852	9321	108	0.000215535122304909	4.50910297709015e-05	0.000113652518627682	5.67915739063252e-05	2.49734934115762e-06	1.34116909062169e-06	1.06368583049306e-06	0	9.24944200428749e-08	0.962962962962963	2.00122149837134	502	360	308	54	43
9afea9ab-f51f-4687-b428-9cd13c0a25aa	51184	19227	20921	10112	318	557	9	40	71302749	50260	924	0.000704881658910514	0.000269652997530292	0.000293410847315298	0.000141817814064925	1.29588271554579e-05	4.4598560989563e-06	7.81176052553037e-06	1.26222342423291e-07	5.60988188547962e-07	0.946969696969697	2.06892800632911	7778	1231	4482	1922	62	75	2	4	71302749	7635	143	0.000107078620489092	1.72644115025635e-05	6.28587265267991e-05	2.69554824597296e-05	2.00553277405896e-06	8.69531692249341e-07	1.05185285352743e-06	2.80494094273981e-08	5.60988188547962e-08	0.958041958041958	2.33194588969823	686	437	361	40	45
a1d25ea2-db49-46b4-95af-dcdc24877930	77331	25478	32762	18944	34	103	1	9	51837019	77184	147	0.00148897451066775	0.000491502028694976	0.000632019368243378	0.000365453113729399	2.83581121823383e-06	6.55901914421429e-07	1.98699697604139e-06	1.92912327771009e-08	1.73621094993908e-07	0.931972789115646	1.72941300675676	14660	2141	8206	4289	9	13	0	2	51837019	14636	24	0.000282346482925648	4.13025293757729e-05	0.00015830385616889	8.27400973809856e-05	4.62989586650421e-07	1.73621094993908e-07	2.50786026102311e-07	0	3.85824655542017e-08	0.916666666666667	1.91326649568664	773	497	453	8	13
aa838488-4a13-4998-b261-91590113f37d	5643	1797	2252	1297	87	193	4	13	72964508	5346	297	7.32684992544594e-05	2.46284124878907e-05	3.08643210477072e-05	1.77757657188616e-05	4.0704721808033e-06	1.19236053781107e-06	2.64512165284524e-06	5.4821174152233e-08	1.78168815994757e-07	0.942760942760943	1.73631457208944	619	54	360	172	16	15	0	2	72964508	586	33	8.03130201330214e-06	7.40085851055146e-07	4.93390567370097e-06	2.35731048854602e-06	4.52274686755923e-07	2.19284696608932e-07	2.05579403070874e-07	0	2.74105870761165e-08	0.939393939393939	2.09302325581395	47	137	95	14	13
ab011b34-55e1-4abb-b602-0d6f91a56dd8	14498	4667	7096	2194	181	347	1	12	62077101	13957	541	0.00022483330850131	7.51807014957093e-05	0.000114309461712782	3.5343145292819e-05	8.71496882562219e-06	2.91572894165918e-06	5.58982288815323e-06	1.6108999677675e-08	1.933079961321e-07	0.975970425138632	3.23427529626253	2356	523	1376	388	36	31	0	2	62077101	2287	69	3.68412822628428e-05	8.42500683142404e-06	2.21659835564808e-05	6.25029187493791e-06	1.11152097775958e-06	5.79923988396301e-07	4.99378990007926e-07	0	3.221799935535e-08	0.971014492753623	3.54639175257732	160	109	101	34	28
abc7c15d-440c-4e8f-9479-937589a6ac34	130542	50014	41452	38012	364	631	19	50	105417829	129478	1064	0.00122823625973174	0.000474435875548149	0.000393216217723474	0.000360584166460116	1.00931693442482e-05	3.45292635461123e-06	5.98570475208705e-06	1.80235166861575e-07	4.74303070688356e-07	0.93515037593985	1.09049773755656	17589	2689	7876	6911	65	40	1	7	105417829	17476	113	0.000165778409266994	2.55080191416198e-05	7.47122196948298e-05	6.55581704305445e-05	1.07192493975568e-06	6.16593991894863e-07	3.79442456550685e-07	9.48606141376712e-09	6.64024298963698e-08	0.929203539823009	1.1396324699754	1539	667	1019	59	33
ad2cd9ec-098b-47ef-a057-12427f6bfdf1	54256	20276	22772	10699	120	359	8	22	79243472	53747	509	0.000678251452687484	0.000255869656998371	0.000287367519686669	0.000135014276002445	6.42324203058644e-06	1.5143203215528e-06	4.53034162864545e-06	1.0095468810352e-07	2.77625392284679e-07	0.941060903732809	2.1284232171231	9162	1819	5434	1837	25	44	0	3	79243472	9090	72	0.000114709764357624	2.29545722075378e-05	6.85734718943158e-05	2.31817202557707e-05	9.08592192931678e-07	3.15483400323499e-07	5.55250784569359e-07	0	3.78580080388199e-08	0.958333333333333	2.95808383233533	498	296	324	20	19
ae84b2bb-3a67-4488-b7ef-8f03fbc5137e	150804	59541	52726	34957	881	2645	12	42	64596388	147224	3580	0.00227913672200991	0.000921738843973753	0.000816237589011943	0.00054116028902421	5.54210554311489e-05	1.36385334734196e-05	4.09465619037399e-05	1.85768900886533e-07	6.50191153102864e-07	0.984916201117318	1.50831020968619	24834	4313	12300	7744	209	263	1	4	64596388	24357	477	0.000377064426574439	6.67684391269679e-05	0.000190413123408696	0.000119882864038776	7.38431381023967e-06	3.23547502377378e-06	4.07143507776317e-06	1.54807417405444e-08	6.19229669621775e-08	0.989517819706499	1.58832644628099	2086	940	1023	174	197
af25aeef-29ce-4755-8259-206bf32f6adf	978	343	241	316	10	64	0	4	71178616	900	78	1.26442469744003e-05	4.818863013577e-06	3.3858483564783e-06	4.43953560434499e-06	1.09583473778136e-06	1.40491633048892e-07	8.99146451512909e-07	0	5.61966532195568e-08	0.948717948717949	0.762658227848101	114	18	24	67	0	4	0	1	71178616	109	5	1.53135880023292e-06	2.52884939488006e-07	3.37179919317341e-07	9.41293941427577e-07	7.0245816524446e-08	0	5.61966532195568e-08	0	1.40491633048892e-08	0.8	0.358208955223881	12	21	21	0	4
b11753a0-829f-4913-b894-f07a53ff1c92	6634	2559	2190	1453	99	314	9	10	63941769	6202	432	9.69945013563826e-05	4.002078828942e-05	3.42499126040757e-05	2.27238004628868e-05	6.75614714381768e-06	1.54828372045822e-06	4.91071806286748e-06	1.40753065496202e-07	1.5639229499578e-07	0.956018518518519	1.50722642807983	698	98	363	206	19	12	0	0	63941769	667	31	1.04313660762185e-05	1.53264449095864e-06	5.6770403083468e-06	3.22168127691306e-06	4.84816114486917e-07	2.97145360491981e-07	1.87670753994936e-07	0	0	1	1.7621359223301	75	122	97	19	12
b313b59f-b39d-4cce-a693-820bb0140b4c	25058	8036	12027	4605	92	291	0	7	63695271	24668	390	0.000387281498496176	0.000126163212336439	0.00018882092518297	7.2297360976767e-05	6.12290353549167e-06	1.44437724426983e-06	4.56862802263609e-06	0	1.09898268585748e-07	0.982051282051282	2.61172638436482	3732	347	2696	677	6	6	0	0	63695271	3720	12	5.84030798769975e-05	5.44781417132208e-06	4.23265331581681e-05	1.06287325475073e-05	1.88397031861282e-07	9.41985159306411e-08	9.41985159306411e-08	0	0	1	3.98227474150665	201	266	193	5	6
b3b87dc5-d5c7-4f3a-8bea-cbdc8195d9c3	4034	1187	1574	1073	74	116	4	6	35054523	3834	200	0.000109372476698656	3.38615362131728e-05	4.49014810442578e-05	3.06094594412253e-05	5.70539784552196e-06	2.11099720284313e-06	3.30913075040274e-06	1.14107956910439e-07	1.71161935365659e-07	0.95	1.46691519105312	469	36	264	143	15	11	0	0	35054523	443	26	1.26374562278311e-05	1.02697161219395e-06	7.53112515608899e-06	4.0793594595482e-06	7.41701719917855e-07	4.27904838414147e-07	3.13796881503708e-07	0	0	1	1.84615384615385	34	106	73	14	8
b56d29f2-adf4-43b9-9013-071466244b4a	44618	16726	17103	10217	175	378	7	12	50564244	44046	572	0.000871089855511337	0.000330787107189816	0.000338242968687518	0.000202059779634004	1.131234158272e-05	3.46094366604196e-06	7.47563831865063e-06	1.38437746641678e-07	2.37321851385734e-07	0.966783216783217	1.67397474796907	6780	1043	3592	2088	30	26	1	0	50564244	6723	57	0.000132959567238858	2.06272242496101e-05	7.10383408481298e-05	4.12940021411177e-05	1.12727879408224e-06	5.93304628464335e-07	5.14197344669091e-07	1.97768209488112e-08	0	0.982456140350877	1.72030651340996	611	395	377	23	22
b5e41416-b5d8-4916-bf8c-73ee20b4af2f	8743	2862	3018	1991	170	682	7	13	61935751	7871	872	0.00012708330605372	4.62091756988625e-05	4.87279148354881e-05	3.21462155193694e-05	1.40791059431894e-05	2.74477982837408e-06	1.1011410840889e-05	1.13020345874227e-07	2.09894928052136e-07	0.977064220183486	1.51582119537921	1035	84	527	340	41	42	0	1	61935751	951	84	1.53546212751986e-05	1.35624415049072e-06	8.50881746795966e-06	5.48955965674817e-06	1.35624415049072e-06	6.61976311549044e-07	6.78122075245362e-07	0	1.61457636963181e-08	0.988095238095238	1.55	65	127	134	35	37
b626f298-622e-4c4f-8217-71d1234a6670	60288	22951	22072	14404	230	597	5	29	82936599	59427	861	0.000716535289806133	0.000276729456919255	0.000266130999656738	0.00017367483323014	1.03814240079943e-05	2.77320269667677e-06	7.19826960833058e-06	6.02870151451472e-08	3.49664687841854e-07	0.960511033681765	1.53235212440989	7845	1215	3931	2605	32	62	0	0	82936599	7751	94	9.34569308780072e-05	1.46497446802708e-05	4.73976513071147e-05	3.14095348906217e-05	1.13339588472877e-06	3.85836896928942e-07	7.47558987799825e-07	0	0	1	1.50902111324376	628	500	473	32	59
b90927ee-2978-45bc-872b-200de436605c	178348	64580	69690	43886	65	120	4	3	56637859	178156	192	0.00314552850594158	0.00114022671655014	0.0012304490535209	0.000774852735870542	3.38995864939033e-06	1.14764225109568e-06	2.11872415586896e-06	7.06241385289652e-08	5.29681038967239e-08	0.963541666666667	1.58797794285193	33808	5609	17221	10954	15	8	0	1	56637859	33784	24	0.00059649147401564	9.90326982522415e-05	0.000304054572401828	0.000193404203361571	4.23744831173791e-07	2.6484051948362e-07	1.4124827705793e-07	0	1.76560346322413e-08	0.958333333333333	1.57211977359869	1516	772	696	14	6
ba344e81-712c-4e20-ab0c-006e8e3f5db1	91730	34736	31637	24688	216	408	10	35	70120413	91061	669	0.00129863753084284	0.000495376431967108	0.000451181027698739	0.000352080071176991	9.54073102792478e-06	3.0804153991506e-06	5.8185624206178e-06	1.4261182403475e-07	4.99141384121625e-07	0.932735426008969	1.28147278029812	14955	2566	7012	5281	42	44	1	9	70120413	14859	96	0.000211906909333235	3.65941940473169e-05	9.99994110131667e-05	7.53133042727515e-05	1.3690735107336e-06	5.9896966094595e-07	6.274920257529e-07	1.4261182403475e-08	1.28350641631275e-07	0.895833333333333	1.32777882976709	1183	549	599	38	35
bb952d23-2b5d-4a11-8dfd-4ef6902c4277	17612	6933	5548	4277	80	757	8	9	65630080	16758	854	0.000255340234234059	0.000105637536934284	8.45344086126362e-05	6.51682886871386e-05	1.30123260553697e-05	1.21895326045618e-06	1.15343452270666e-05	1.21895326045618e-07	1.3713224180132e-07	0.980093676814988	1.29717091419219	2264	387	1078	779	5	14	1	0	65630080	2244	20	3.41916389557959e-05	5.89668639745678e-06	1.6425395184647e-05	1.18695573736921e-05	3.04738315114045e-07	7.61845787785113e-08	2.13316820579832e-07	1.52369157557023e-08	0	0.95	1.38382541720154	223	197	211	5	13
bbdb5902-5c48-415d-913d-3b9876e49c1f	17102	5982	7331	3578	69	131	0	11	80016001	16891	211	0.000211095278305648	7.47600470560882e-05	9.16191750197564e-05	4.47160562298033e-05	2.63697257252334e-06	8.62327523716163e-07	1.63717254502634e-06	0	1.37472503780838e-07	0.947867298578199	2.04891000558971	2133	216	1433	466	9	8	0	1	80016001	2115	18	2.64322132269519e-05	2.6994600742419e-06	1.790891799254e-05	5.82383516017003e-06	2.24955006186825e-07	1.12477503093413e-07	9.99800027497e-08	0	1.24975003437125e-08	0.944444444444444	3.07510729613734	152	248	172	9	7
bbedaddc-71ad-4e50-99b8-a1560dc2a7be	5966	1906	2240	1381	130	298	4	7	64503763	5527	439	8.56849235291901e-05	2.95486636957909e-05	3.47266561797333e-05	2.14096036536659e-05	6.80580449236737e-06	2.01538629614523e-06	4.61988550962523e-06	6.2011886035238e-08	1.08520800561666e-07	0.9749430523918	1.62201303403331	784	61	422	235	26	39	0	1	64503763	718	66	1.11311335433252e-05	9.45681262037379e-07	6.54225397671761e-06	3.64319830457023e-06	1.02319611958143e-06	4.03077259229047e-07	6.0461588884357e-07	0	1.55029715088095e-08	0.984848484848485	1.79574468085106	54	112	98	23	26
bd59a7e3-4720-40c4-8fe4-2a1002bef1a9	16563	5150	6797	4378	69	160	2	7	70660887	16325	238	0.000231033046613185	7.28833194522452e-05	9.61918295760992e-05	6.19578975848407e-05	3.36820000575424e-06	9.7649495965144e-07	2.26433613832218e-06	2.83042017290273e-08	9.90647060515954e-08	0.96218487394958	1.5525354042942	2502	258	1435	786	8	14	0	1	70660887	2479	23	3.50830580431293e-05	3.65124202304452e-06	2.03082647405771e-05	1.11235512795077e-05	3.25498319883814e-07	1.13216806916109e-07	1.98129412103191e-07	0	1.41521008645136e-08	0.956521739130435	1.82569974554707	200	276	223	8	13
c196188b-7979-4aef-8caa-5187bd4f955d	4532	1304	1697	1080	120	294	7	30	74812999	4081	451	5.45493437577606e-05	1.74301260132614e-05	2.26832238071354e-05	1.44359939373637e-05	6.02836413495468e-06	1.60399932637375e-06	3.92979834961569e-06	9.35666273718021e-08	4.00999831593437e-07	0.917960088691796	1.5712962962963	569	46	289	176	20	29	1	8	74812999	511	58	6.83036379814155e-06	6.14866408443271e-07	3.86296504435011e-06	2.35253234534817e-06	7.75266341080646e-07	2.67333221062292e-07	3.87633170540323e-07	1.33666610531146e-08	1.06933288424917e-07	0.844827586206897	1.64204545454545	41	115	89	15	23
c1be8671-4aca-45ca-962d-d1c367257d37	9273	2439	4992	1620	57	130	20	15	63945913	9051	222	0.000141541493042722	3.81416088312008e-05	7.80659742867382e-05	2.53339099247828e-05	3.47168395265543e-06	8.91378312168285e-07	2.03296808038381e-06	3.12764320059047e-07	2.34573240044286e-07	0.842342342342342	3.08148148148148	1512	117	1129	247	7	12	0	0	63945913	1493	19	2.33478564924079e-05	1.82967127234543e-06	1.76555458673332e-05	3.86263935272924e-06	2.97126104056095e-07	1.09467512020667e-07	1.87658592035428e-07	0	0	1	4.57085020242915	69	168	105	7	11
c2ce5504-64ef-4bb8-8093-aa58c49a9134	121440	45836	46760	27294	549	946	8	47	64326388	119890	1550	0.00186377634012343	0.000712553610191824	0.000726917855235397	0.000424304874696213	2.40958656033975e-05	8.53460013952594e-06	1.47062508779445e-05	1.24365757953019e-07	7.30648827973988e-07	0.964516129032258	1.71319703964241	21251	3827	11427	5787	108	98	0	4	64326388	21041	210	0.000327097489136185	5.94934694607756e-05	0.000177640939516144	8.99630801592653e-05	3.26460114626675e-06	1.67893773236576e-06	1.52348053492449e-06	0	6.21828789765096e-08	0.980952380952381	1.97459823742872	1448	765	699	80	64
c6d148b8-898e-4f7f-be4e-446a9465281f	1132	343	383	280	28	89	1	8	49017941	1006	126	2.05230978592104e-05	6.99743793808067e-06	7.8134656859618e-06	5.7121942351679e-06	2.57048740582555e-06	5.71219423516789e-07	1.81566173903551e-06	2.04006936970282e-08	1.63205549576226e-07	0.928571428571429	1.36785714285714	121	13	63	30	6	9	0	0	49017941	106	15	2.16247353188499e-06	2.65209018061367e-07	1.28524370291278e-06	6.12020810910846e-07	3.06010405455423e-07	1.22404162182169e-07	1.83606243273254e-07	0	0	1	2.1	11	34	21	6	9
c6d88493-258c-481e-b3a4-75da86c25c43	74901	23954	37041	13004	230	648	4	20	68143697	73999	902	0.00108592581937549	0.000351521872962073	0.000543571916856815	0.0001908320295566	1.32367341325787e-05	3.37522045509213e-06	9.50931676043347e-06	5.86994861755152e-08	2.93497430877576e-07	0.973392461197339	2.84843125192249	12449	1869	7903	2591	47	34	0	5	68143697	12363	86	0.000181425436896974	2.74273349155095e-05	0.000115975509811274	3.802259217019e-05	1.26203895277358e-06	6.89718962562304e-07	4.9894563249188e-07	0	7.33743577193941e-08	0.941860465116279	3.05017367811656	684	518	393	41	27
c6e19c8f-f9ee-4389-bac7-1a6b677722b7	26729	9213	14334	3096	26	40	14	6	63843068	26643	86	0.000417320170139693	0.000144306974721202	0.00022451928532006	4.84939100984307e-05	1.34705305828974e-06	4.07248599017829e-07	6.26536306181276e-07	2.19287707163446e-07	9.39804459271913e-08	0.767441860465116	4.62984496124031	4586	805	3188	586	3	4	0	0	63843068	4579	7	7.17227436501015e-05	1.26090431618982e-05	4.99349436026477e-05	9.17875688555569e-06	1.09643853581723e-07	4.69902229635957e-08	6.26536306181276e-08	0	0	1	5.44027303754266	247	187	146	3	4
c7698440-cd13-438f-a60f-063d94c9ecad	59062	22958	23343	12420	99	223	3	16	78592689	58721	341	0.000747156010910888	0.000292113685027369	0.000297012359508402	0.000158029966375117	4.33882596891423e-06	1.25965915226542e-06	2.83741405005242e-06	3.81714894625886e-08	2.03581277133806e-07	0.944281524926686	1.87946859903382	9419	1934	4808	2638	22	13	0	4	78592689	9380	39	0.000119349523719694	2.46078868735488e-05	6.11761737787086e-05	3.35654630674362e-05	4.96229363013651e-07	2.79924256058983e-07	1.65409787671217e-07	0	5.08953192834514e-08	0.897435897435897	1.82259287338893	730	427	315	21	13
c9346eb0-5e93-4d4a-829d-707ff25063a5	61069	24362	21229	14752	241	423	30	32	74665289	60343	726	0.000808180090215682	0.000326282805923379	0.000284322210284353	0.00019757507400795	9.72339369100949e-06	3.22773812607891e-06	5.66528310096007e-06	4.01793127727665e-07	4.28579336242842e-07	0.914600550964187	1.43905911062907	10375	1935	4939	3394	52	47	3	5	74665289	10268	107	0.000137520394516922	2.59156567384344e-05	6.61485419282312e-05	4.54561958502565e-05	1.433062155562e-06	6.96441421394619e-07	6.29475900106675e-07	4.01793127727665e-08	6.69655212879441e-08	0.925233644859813	1.4552150854449	794	459	414	46	44
ca079767-91a3-48a0-9d73-3cd9bfde1f60	6963	2584	2453	1667	52	203	0	4	69892994	6704	259	9.59180543904014e-05	3.69708013939137e-05	3.50965076699962e-05	2.38507453264915e-05	3.70566469079862e-06	7.43994455295476e-07	2.90443989278811e-06	0	5.72303427150366e-08	0.984555984555985	1.47150569886023	809	104	466	231	4	3	0	1	69892994	801	8	1.14603761286861e-05	1.48798891059095e-06	6.66733492630177e-06	3.30505229179337e-06	1.14460685430073e-07	5.72303427150366e-08	4.29227570362775e-08	0	1.43075856787592e-08	0.875	2.01731601731602	88	128	120	4	3
ca61411f-1feb-4e2e-9b86-dee9d1a8e81b	26634	9666	7244	9592	24	103	0	5	54316376	26502	132	0.000487919149834297	0.000177957380661773	0.000133366776899843	0.00017659499227268	2.43020631567909e-06	4.41855693759834e-07	1.89629735238595e-06	0	9.20532695332988e-08	0.962121212121212	0.755212677231026	4690	1009	1511	2158	3	9	0	0	54316376	4678	12	8.61250389753543e-05	1.85763497918197e-05	2.78184980529629e-05	3.97301911305717e-05	2.20927846879917e-07	5.52319617199793e-08	1.65695885159938e-07	0	0	1	0.700185356811863	226	231	217	3	7
cab8e91a-ca41-4c62-af53-3aa4057d68d5	283	54	88	56	15	67	2	1	50630616	198	85	3.91067728664411e-06	1.06654835090294e-06	1.73807879406405e-06	1.10605014167712e-06	1.67882610790278e-06	2.96263430806372e-07	1.32330999093513e-06	3.9501790774183e-08	1.97508953870915e-08	0.964705882352941	1.57142857142857	28	0	10	9	3	5	1	0	50630616	19	9	3.75267012354738e-07	0	1.97508953870915e-07	1.77758058483823e-07	1.77758058483823e-07	5.92526861612744e-08	9.87544769354574e-08	1.97508953870915e-08	0	0.888888888888889	1.11111111111111	0	8	5	2	3
cbcd94d3-8b4d-44ba-9a35-cd7033dd6904	67478	25584	24333	16708	242	576	11	24	64824636	66625	853	0.00102777283624084	0.000394664769116482	0.000375366550457761	0.000257741516666596	1.31585775506707e-05	3.73314861343764e-06	8.88551074933919e-06	1.69688573338075e-07	3.70229614555799e-07	0.958968347010551	1.45636820684702	11459	1718	5418	4234	45	44	0	0	64824636	11370	89	0.00017539627989581	2.65022699086193e-05	8.35793354859717e-05	6.53146745012189e-05	1.37293482064442e-06	6.94180527292124e-07	6.78754293352299e-07	0	0	1	1.2796410014171	979	487	414	41	41
cbe2ee3a-361e-47bd-a85c-761f0465d52e	60226	20973	21884	16124	362	842	11	30	57686480	58981	1245	0.00102244061346784	0.000363568725288837	0.000379360987184519	0.000279510900994479	2.15821800879513e-05	6.27530055569347e-06	1.45961410715301e-05	1.90685928487923e-07	5.2005253223979e-07	0.96706827309237	1.35723145621434	10257	1667	4952	3484	59	88	0	7	57686480	10103	154	0.000175136357773953	2.88975857081243e-05	8.58433379883813e-05	6.03954340774476e-05	2.66960299883092e-06	1.02276998007159e-06	1.52548742790338e-06	0	1.21345590855951e-07	0.954545454545455	1.42135476463835	961	510	502	49	68
cc008807-7264-4593-966f-104992b35873	137912	48571	55488	32972	247	600	6	28	50672093	137031	881	0.00270426958681182	0.000958535500003917	0.00109504061732757	0.000650693469480331	1.73862958453285e-05	4.87447794982536e-06	1.18408371250818e-05	1.18408371250818e-07	5.52572399170486e-07	0.961407491486947	1.68288244571151	22719	3554	12490	6554	51	62	0	8	50672093	22598	121	0.000445965395587666	7.01372252375681e-05	0.00024648675948712	0.000129341410862977	2.38790215355817e-06	1.00647115563196e-06	1.22355316959179e-06	0	1.57877828334425e-07	0.933884297520661	1.90570643881599	1603	828	1045	39	43
d227d812-6df9-4954-9a50-6ebf6486116c	12333	4260	4341	3244	143	335	1	9	55810202	11845	488	0.000212237182011991	7.63301304661108e-05	7.7781478017227e-05	5.81255735286534e-05	8.74392104870002e-06	2.56225555320513e-06	6.00248678548055e-06	1.79178710014345e-08	1.6126083901291e-07	0.979508196721312	1.33816276202219	1741	206	922	543	28	41	0	1	55810202	1671	70	2.9940762443397e-05	3.6910814262955e-06	1.65202770633226e-05	9.72940395377892e-06	1.25425097010041e-06	5.01700388040165e-07	7.34632711058813e-07	0	1.79178710014345e-08	0.985714285714286	1.69797421731123	172	221	194	24	35
d5940362-40b3-42fa-8d71-fb9fdcdace1e	55852	21991	25735	7979	56	81	2	8	53773226	55705	147	0.00103592445801931	0.000408958168141149	0.000478583896008025	0.000148382393870139	2.73370245631162e-06	1.04141045954728e-06	1.50632584327375e-06	3.71932306981173e-08	1.48772922792469e-07	0.931972789115646	3.22534152149392	8618	1537	5687	1386	3	5	0	0	53773226	8610	8	0.000160116858155395	2.85829977915032e-05	0.000105758951490097	2.57749088737953e-05	1.48772922792469e-07	5.5789846047176e-08	9.29830767452933e-08	0	0	1	4.1031746031746	659	465	305	1	4
d5d79e2e-4cf2-4d34-afff-828aeb1b3dbf	41538	16588	16391	7396	248	877	11	27	87999037	40375	1163	0.000458811839043193	0.000188502062812346	0.000186263401950637	8.40463742802094e-05	1.32160537165878e-05	2.81821265839534e-06	9.96601815085772e-06	1.25001367912697e-07	3.06821539422073e-07	0.967325881341358	2.21619794483505	5166	800	3186	1077	49	51	0	3	87999037	5063	103	5.75347205219984e-05	9.09100857546884e-06	3.62049416518047e-05	1.22387702947249e-05	1.17046735409161e-06	5.56824275247467e-07	5.79551796686139e-07	0	3.40912821580082e-08	0.970873786407767	2.95821727019499	545	471	298	44	42
de4c2391-1894-4d4b-b3ff-ce9f76d63c7e	6470	2399	1988	1583	85	396	8	11	72765306	5970	500	8.20445941641474e-05	3.296900860968e-05	2.73207124285302e-05	2.17548731259372e-05	6.87140654641101e-06	1.16813911288987e-06	5.44215398475752e-06	1.09942504742576e-07	1.51170944021042e-07	0.962	1.25584333543904	823	144	367	288	15	9	0	0	72765306	799	24	1.09805076611648e-05	1.97896508536637e-06	5.04361240506568e-06	3.95793017073274e-06	3.29827514227728e-07	2.0614219639233e-07	1.23685317835398e-07	0	0	1	1.27430555555556	95	108	98	14	9
e0fa09a7-803a-42da-a2a7-a45641c68bc3	99421	23492	49397	25853	164	498	7	10	52696264	98742	679	0.00187379507587103	0.00044580010453872	0.000937390931546874	0.000490604039785439	1.28851639273706e-05	3.11217508702325e-06	9.45038532522913e-06	1.32836741519285e-07	1.89766773598978e-07	0.974963181148748	1.91068734769659	18299	2178	10877	5181	21	42	0	0	52696264	18236	63	0.000346058688335097	4.13312032898575e-05	0.000206409319643609	9.83181654016307e-05	1.19553067367356e-06	3.98510224557855e-07	7.9702044911571e-07	0	0	1	2.09940165991121	429	403	403	20	39
e10f8d15-f8cf-4fcc-9eea-ac7b503c6d22	64687	24823	20356	19315	46	139	2	6	55065637	64494	193	0.00117122044733633	0.000450789300775727	0.000369667929202381	0.000350763217358223	3.50490815170267e-06	8.35366709732242e-07	2.52426027506047e-06	3.63202917274888e-08	1.08960875182466e-07	0.958549222797928	1.05389593580119	10954	2460	4471	4005	6	12	0	0	55065637	10936	18	0.000198599355165909	4.46739588248112e-05	8.11940121568012e-05	7.27313841842963e-05	3.26882625547399e-07	1.08960875182466e-07	2.17921750364933e-07	0	0	1	1.11635455680399	882	409	370	6	11
e30518e1-1a9e-4527-99c8-186e3d6f7c93	57322	20605	21914	13968	254	542	13	26	73754748	56487	835	0.000765876116884028	0.000279371844643819	0.000297119854575329	0.00018938441766488	1.13213050365246e-05	3.44384608296675e-06	7.34867943688181e-06	1.76259838891999e-07	3.52519677783998e-07	0.953293413173653	1.5688717067583	10056	1941	4949	3080	49	33	0	4	73754748	9970	86	0.000135177737981018	2.631694979149e-05	6.71007648212695e-05	4.17600233682583e-05	1.1660266265163e-06	6.64364008131382e-07	4.47428821802767e-07	0	5.42337965821536e-08	0.953488372093023	1.60681818181818	553	389	332	47	27
e374f34c-1d42-41b1-8740-ede2026d44be	3506	1275	1220	754	53	189	5	10	75827814	3249	257	4.28470745576287e-05	1.6814410606641e-05	1.60890830902761e-05	9.94358086071161e-06	3.38925766737783e-06	6.98951970315272e-07	2.49248910169031e-06	6.59388651240823e-08	1.31877730248165e-07	0.941634241245136	1.61803713527851	408	64	213	110	5	15	0	1	75827814	387	21	5.10366816060397e-06	8.44017473588254e-07	2.80899565428591e-06	1.45065503272981e-06	2.76943233521146e-07	6.59388651240823e-08	1.97816595372247e-07	0	1.31877730248165e-08	0.952380952380953	1.93636363636364	37	78	50	5	14
e4a195d9-e8c0-48e5-9c9d-1ee5022bb252	23398	8749	8215	6010	100	305	7	12	65944968	22974	424	0.000348381395832962	0.000132671229744171	0.000124573568676233	9.11365974125577e-05	6.42960354457978e-06	1.51641593032542e-06	4.62506858749253e-06	1.06149115122779e-07	1.8196991163905e-07	0.955188679245283	1.36688851913478	3259	457	1607	1159	15	20	0	1	65944968	3223	36	4.88740854343883e-05	6.93002080158717e-06	2.43688040003295e-05	1.75752606324716e-05	5.45909734917151e-07	2.27462389548813e-07	3.03283186065084e-07	0	1.51641593032542e-08	0.972222222222222	1.38654012079379	297	269	286	15	20
e84904d7-5996-46bc-8b14-5c14249f0667	14889	5560	5795	3481	21	29	1	2	37431936	14836	53	0.000396346050602352	0.000148536265930782	0.000154814327530374	9.29954571411962e-05	1.41590325437616e-06	5.61018270601873e-07	7.74739516545444e-07	2.67151557429463e-08	5.34303114858927e-08	0.943396226415094	1.6647515081873	2234	324	1216	694	0	0	0	0	37431936	2234	0	5.96816579297421e-05	8.65571046071461e-06	3.24856293834228e-05	1.85403180856048e-05	0	0	0	0	0	NA	1.7521613832853	160	197	119	0	0
e8d1b277-be06-4e8c-ad89-c93a4ba4394d	7574	3036	2214	1932	125	240	5	22	39086692	7182	392	0.000183745403678572	7.76734956235232e-05	5.66433199309883e-05	4.94285881240602e-05	1.00289888947369e-05	3.19801941796456e-06	6.14019728249195e-06	1.27920776718582e-07	5.62851417561762e-07	0.931122448979592	1.14596273291925	1116	206	468	407	14	18	0	3	39086692	1081	35	2.76564719265575e-05	5.27033600080559e-06	1.19733847008593e-05	1.04127512248926e-05	8.95445437030077e-07	3.58178174812031e-07	4.60514796186897e-07	0	7.67524660311494e-08	0.914285714285714	1.14987714987715	137	120	127	12	16
eabc2112-40bd-4cb5-bcb6-fe186f4ac8de	204396	65991	91373	46220	166	626	3	17	58258895	203584	812	0.00349447067267582	0.00113271973318409	0.00156839569305254	0.000793355246439192	1.39377858093601e-05	2.8493503009283e-06	1.07451402914525e-05	5.14942825468969e-08	2.91800934432416e-07	0.975369458128079	1.97691475551709	37951	5092	22727	10036	37	56	0	3	58258895	37855	96	0.000649772021937594	8.7402962242933e-05	0.000390103519814442	0.000172265539880219	1.6478170415007e-06	6.35096151411729e-07	9.61226607542076e-07	0	5.14942825468969e-08	0.96875	2.26454762853727	1706	766	803	26	34
eb246839-8cb3-4b57-985e-dcee23692361	37586	15031	6358	15698	122	361	6	10	80862561	37087	499	0.000458642411783124	0.000185883303893875	7.86272401142477e-05	0.000194131867775002	6.17096458273193e-06	1.50873282383426e-06	4.46436515905055e-06	7.41999749426685e-08	1.23666624904447e-07	0.967935871743487	0.405019747738565	6203	998	1316	3859	17	10	3	0	80862561	6173	30	7.63394075535154e-05	1.23419291654639e-05	1.62745278374253e-05	4.77229505506263e-05	3.70999874713342e-07	2.10233262337561e-07	1.23666624904447e-07	3.70999874713342e-08	0	0.9	0.341020989893755	217	233	200	16	10
eb818546-2380-480f-aa7a-529857f5912c	15500	4777	7012	3261	123	305	6	16	51469969	15050	450	0.000292403517864951	9.28114023150082e-05	0.000136234781878342	6.33573336716018e-05	8.74296232818792e-06	2.38974303637136e-06	5.92578557799403e-06	1.16572831042506e-07	3.10860882780015e-07	0.951111111111111	2.15026065624042	2602	238	1619	688	23	32	0	2	51469969	2545	57	4.94463091671961e-05	4.62405563135272e-06	3.14552355763028e-05	1.33670179595406e-05	1.1074418949038e-06	4.46862518996271e-07	6.2172176556003e-07	0	3.88576103475019e-08	0.964912280701754	2.3531976744186	114	143	116	18	19
ebc6ed03-e935-4ce7-8890-5bbbde22d555	48798	17963	14638	15188	337	613	8	51	74808685	47789	1009	0.00063881620162151	0.000240119178675578	0.000195672467708796	0.000203024555237136	1.34877387565361e-05	4.50482454009184e-06	8.19423573613144e-06	1.0693945495767e-07	6.81739025355144e-07	0.941526263627354	0.963787200421385	7083	1046	2879	3026	57	68	0	7	74808685	6951	132	9.29170189263453e-05	1.39823337357153e-05	3.84848363528914e-05	4.04498488377386e-05	1.76450100680155e-06	7.61943616573397e-07	9.08985367140192e-07	0	9.3572023087961e-08	0.946969696969697	0.95142101784534	526	311	421	50	51
ed880978-bc91-4ba5-a02e-cf10732ba7b4	68880	22473	27602	17456	417	887	5	40	50564587	67531	1349	0.00133553943592973	0.000444441482336245	0.000545876108906022	0.000345221844687469	2.66787504859874e-05	8.24687839337044e-06	1.75419211868575e-05	9.88834339732667e-08	7.91067471786134e-07	0.966641957005189	1.58123281393217	11382	1320	6567	3320	96	74	0	5	50564587	11207	175	0.00022163732890768	2.61052265689424e-05	0.000129873502180488	6.56586001582491e-05	3.46092018906433e-06	1.89856193228672e-06	1.46347482280435e-06	0	9.88834339732667e-08	0.971428571428571	1.97801204819277	516	475	395	57	56
ee213c09-708a-49dc-8dda-6f9d47021bd6	315134	120597	142191	51786	178	352	14	16	68201533	314574	560	0.00461241831616893	0.00176824471086302	0.00208486515984912	0.000759308445456791	8.2109591290272e-06	2.60991200886936e-06	5.16117430967424e-06	2.0527397822568e-07	2.3459883225792e-07	0.946428571428571	2.74574209245742	54952	9072	35185	10631	27	35	0	2	68201533	54888	64	0.000804791294060795	0.000133017537890241	0.000515897494562182	0.000155876261608372	9.3839532903168e-07	3.9588552943524e-07	5.131849455642e-07	0	2.932485403224e-08	0.96875	3.30966042705296	1614	694	733	26	29
efa708d5-586a-4184-b614-48aefc5e8631	37720	13587	14562	8387	346	715	70	53	75467769	36536	1184	0.000484127204025337	0.000180037122867644	0.000192956545462474	0.000111133535695218	1.56888167715677e-05	4.58473868493449e-06	9.47424323620856e-06	9.27548288859579e-07	7.0228656156511e-07	0.896114864864865	1.73625849529033	4967	820	2763	1263	53	60	1	7	75467769	4846	121	6.42128429687646e-05	1.08655656694979e-05	3.66116560302717e-05	1.6735621268995e-05	1.60333347074299e-06	7.0228656156511e-07	7.95041390451068e-07	1.32506898408511e-08	9.27548288859579e-08	0.933884297520661	2.18764845605701	370	317	257	51	51
ERR315429	1274	544	392	307	1	30	0	0	12161026	1243	31	0.000102211770618696	4.47330677526715e-05	3.22341223511898e-05	2.52445805148348e-05	2.54912702267062e-06	8.22299039571168e-08	2.4668971187135e-06	0	0	1	1.27687296416938	492	155	214	121	0	2	0	0	12161026	490	2	4.02926529389872e-05	1.27456351133531e-05	1.7597199446823e-05	9.94981837881113e-06	1.64459807914234e-07	0	1.64459807914234e-07	0	0	1	1.76859504132231	148	120	85	0	2
ERR315436	1304	556	408	299	3	36	0	2	12322844	1263	41	0.000102492573954519	4.51194545674684e-05	3.31092400423149e-05	2.42638793447357e-05	3.32715402386008e-06	2.43450294428786e-07	2.92140353314543e-06	0	1.62300196285857e-07	0.951219512195122	1.36454849498328	515	161	228	122	2	2	0	0	12322844	511	4	4.14677001510366e-05	1.30651658010115e-05	1.85022223765877e-05	9.9003119734373e-06	3.24600392571715e-07	1.62300196285857e-07	1.62300196285857e-07	0	0	1	1.86885245901639	154	124	79	2	2
ERR315466	79	27	21	10	0	21	0	0	14630380	58	21	3.9643536258115e-06	1.84547496373983e-06	1.43536941624209e-06	6.83509245829568e-07	1.43536941624209e-06	0	1.43536941624209e-06	0	0	1	2.1	33	8	16	3	0	6	0	0	14630380	27	6	1.84547496373983e-06	5.46807396663655e-07	1.09361479332731e-06	2.05052773748871e-07	4.10105547497741e-07	0	4.10105547497741e-07	0	0	1	5.33333333333333	8	15	3	0	4
ERR315479	82	26	18	21	1	16	0	0	14400705	65	17	4.51366790723093e-06	1.80546716289237e-06	1.24993880507933e-06	1.45826193925922e-06	1.18049776035271e-06	6.94410447266297e-08	1.11105671562608e-06	0	0	1	0.857142857142857	33	10	11	6	1	5	0	0	14400705	27	6	1.874908207619e-06	6.94410447266297e-07	7.63851491992927e-07	4.16646268359778e-07	4.16646268359778e-07	6.94410447266297e-08	3.47205223633149e-07	0	0	1	1.83333333333333	10	10	4	1	3
f335c5a4-60b0-4dd0-95b6-ffd25e34ed74	34356	13513	11321	9331	52	126	10	3	51474086	34165	191	0.0006637320379035	0.000262520445724864	0.000219935911052408	0.000181275681126227	3.71060498286458e-06	1.01021706339769e-06	2.44783365361747e-06	1.94272512191863e-07	5.82817536575589e-08	0.931937172774869	1.21326760261494	4423	596	2196	1614	4	13	0	0	51474086	4406	17	8.55964688717348e-05	1.1578641726635e-05	4.26622436773331e-05	3.13555834677667e-05	3.30263270726167e-07	7.77090048767452e-08	2.52554265849422e-07	0	0	1	1.36059479553903	429	392	403	4	11
f5c738d8-ba85-4b03-b695-ffdcb7dd1f0c	60246	23131	21764	12557	642	1906	86	160	60034575	57452	2794	0.000956981872529288	0.000385294640630004	0.000362524428631335	0.00020916280326795	4.6539848079211e-05	1.06938376760392e-05	3.17483716674933e-05	1.43250785068438e-06	2.66513088499419e-06	0.911954187544739	1.73321653261129	7005	746	3895	2050	126	150	6	32	60034575	6691	314	0.000111452442196851	1.24261727512854e-05	6.48792799815773e-05	3.4146989463988e-05	5.2303193618011e-06	2.09879057193292e-06	2.49856020468205e-06	9.99424081872821e-08	5.33026176998838e-07	0.878980891719745	1.9	573	497	444	109	124
fb14ea09-427a-4b38-bedf-6747cb89b3cf	302614	110811	114648	76899	94	146	3	13	64079457	302358	256	0.00471848567630653	0.00172927495312577	0.00178915373767914	0.00120005698550161	3.99504009529918e-06	1.46692878499267e-06	2.27842130435032e-06	4.68168761167873e-08	2.02873129839412e-07	0.9375	1.49089064877307	53891	11391	23488	18989	11	11	0	1	64079457	53868	23	0.000840643827553033	0.000177763678615441	0.0003665449287437	0.000296335220193891	3.58929383562036e-07	1.71661879094887e-07	1.71661879094887e-07	0	1.56056253722624e-08	0.956521739130435	1.23692664173995	2537	1054	1144	11	8
fb351e18-3bcb-46b6-a33b-8a7022d4b35a	111388	43363	44505	22216	286	972	16	30	69316302	110084	1304	0.00158814011745751	0.000625581555115274	0.000642056755999476	0.000320501806342756	1.88123134439572e-05	4.12601353142007e-06	1.40226753585325e-05	2.30825931827696e-07	4.3279862217693e-07	0.964723926380368	2.00328592005762	13364	1680	8053	3528	47	49	2	5	69316302	13261	103	0.000191311417622942	2.42367228419081e-05	0.000116177576813027	5.0897117968007e-05	1.48594193614079e-06	6.78051174743857e-07	7.0690441622232e-07	2.8853241478462e-08	7.2133103696155e-08	0.932038834951456	2.28259637188209	1320	1122	985	45	49
fe20f72d-ef2b-4930-b078-a1d5fff51a99	93399	37424	33843	20925	406	710	10	81	105085077	92192	1207	0.000877308202381581	0.000356130490345456	0.000322053339695417	0.000199124372340708	1.14859315371677e-05	3.86353620885675e-06	6.75643031598102e-06	9.51609903659299e-08	7.70804021964032e-07	0.924606462303231	1.6173476702509	15126	2780	7821	4370	77	66	0	12	105085077	14971	155	0.000142465518676834	2.64547553217285e-05	7.44254105651938e-05	4.15853527899114e-05	1.47499535067191e-06	7.3273962581766e-07	6.28062536415137e-07	0	1.14193188439116e-07	0.92258064516129	1.78970251716247	1324	593	663	73	58
SRR1070403	276	69	45	110	8	35	0	9	37439096	224	52	5.98305044544879e-06	1.84299321757128e-06	1.20195209841605e-06	2.93810512946146e-06	1.38892242483633e-06	2.13680373051742e-07	9.34851632101373e-07	0	2.4039041968321e-07	0.826923076923077	0.409090909090909	59	11	21	19	3	4	0	1	37439096	51	8	1.36221237820486e-06	2.93810512946146e-07	5.60910979260824e-07	5.07490885997888e-07	2.13680373051742e-07	8.01301398944034e-08	1.06840186525871e-07	0	2.67100466314678e-08	0.875	1.10526315789474	10	19	13	3	4
SRR1070764	2157	768	784	543	11	46	0	5	53572228	2095	62	3.91060830996239e-05	1.4335786071843e-05	1.46344482816731e-05	1.01358487461078e-05	1.1573160630915e-06	2.05330269258169e-07	8.58653853261432e-07	0	9.33319405718948e-08	0.919354838709677	1.44383057090239	624	155	322	144	0	2	0	1	53572228	621	3	1.15918270190293e-05	2.89329015772874e-06	6.01057697283003e-06	2.68795988847057e-06	5.59991643431369e-08	0	3.73327762287579e-08	0	1.8666388114379e-08	0.666666666666667	2.23611111111111	127	110	78	0	2
SRR1071519	940	276	258	340	20	40	0	6	37121421	874	66	2.35443573132613e-05	7.43506020418777e-06	6.95016497347987e-06	9.15913213559362e-06	1.77794917926229e-06	5.38772478564331e-07	1.07754495712866e-06	0	1.61631743569299e-07	0.909090909090909	0.758823529411765	233	43	101	73	8	7	0	1	37121421	217	16	5.84568139242299e-06	1.15836082891331e-06	2.72080101674987e-06	1.96651954675981e-06	4.31017982851465e-07	2.15508991425732e-07	1.88570367497516e-07	0	2.69386239282165e-08	0.9375	1.38356164383562	40	59	43	7	6
SRR1072007	969	334	286	280	8	52	1	8	32551754	900	69	2.76482797209637e-05	1.02605838075577e-05	8.78600888910625e-06	8.60168702429983e-06	2.11970144527389e-06	2.45762486408567e-07	1.59745616165568e-06	3.07203108010708e-08	2.45762486408567e-07	0.869565217391304	1.02142857142857	247	56	120	65	1	4	0	1	32551754	241	6	7.40359490305807e-06	1.72033740485997e-06	3.6864372961285e-06	1.9968202020696e-06	1.84321864806425e-07	3.07203108010708e-08	1.22881243204283e-07	0	3.07203108010708e-08	0.833333333333333	1.84615384615385	47	65	54	1	4
SRR1072104	663	216	174	157	10	101	0	5	57069018	547	116	9.58488544519901e-06	3.78489077909138e-06	3.04893979426806e-06	2.75105487183957e-06	2.03262652951204e-06	1.75226424957934e-07	1.76978689207514e-06	0	8.76132124789671e-08	0.956896551724138	1.10828025477707	132	32	52	36	2	8	0	2	57069018	120	12	2.10271709949521e-06	5.6072455986539e-07	9.11177409781258e-07	6.30815129848563e-07	2.10271709949521e-07	3.50452849915869e-08	1.40181139966347e-07	0	3.50452849915869e-08	0.833333333333333	1.44444444444444	23	31	25	2	7
SRR1072972	276	68	57	105	5	38	0	3	32660204	230	46	7.0422095342699e-06	2.08204455795806e-06	1.74524323240602e-06	3.21492174390582e-06	1.40844190685398e-06	1.53091511614563e-07	1.16349548827068e-06	0	9.18549069687379e-08	0.934782608695652	0.542857142857143	50	8	19	16	2	4	0	1	32660204	43	7	1.31658699988524e-06	2.44946418583301e-07	5.8174774413534e-07	4.89892837166602e-07	2.14328116260388e-07	6.12366046458252e-08	1.2247320929165e-07	0	3.06183023229126e-08	0.857142857142857	1.1875	5	18	13	2	4
SRR1073021	140	30	32	50	4	21	0	3	30657311	112	28	3.65328844398649e-06	9.78559404639239e-07	1.04379669828186e-06	1.6309323410654e-06	9.13322110996623e-07	1.30474587285232e-07	6.84991583247467e-07	0	9.78559404639239e-08	0.892857142857143	0.64	22	1	13	7	0	1	0	0	30657311	21	1	6.84991583247467e-07	3.2618646821308e-08	4.24042408677004e-07	2.28330527749156e-07	3.2618646821308e-08	0	3.2618646821308e-08	0	0	1	1.85714285714286	1	12	6	0	1
SRR1073167	366	136	105	97	3	22	0	3	33566561	338	28	1.00695451047249e-05	4.05165128474138e-06	3.12811312424886e-06	2.88978069573466e-06	8.34163499799696e-07	8.93746606928246e-08	6.55414178414047e-07	0	8.93746606928246e-08	0.892857142857143	1.08247422680412	81	14	43	24	0	0	0	0	33566561	81	0	2.41311583870626e-06	4.17081749899848e-07	1.28103680326382e-06	7.14997285542597e-07	0	0	0	0	0	NA	1.79166666666667	14	32	18	0	0
SRR1073991	222	54	63	55	5	42	1	2	35424400	172	50	4.85541039509491e-06	1.52437303101817e-06	1.77843520285453e-06	1.55260216122221e-06	1.41145651020201e-06	1.41145651020201e-07	1.18562346856969e-06	2.82291302040402e-08	5.64582604080803e-08	0.94	1.14545454545455	42	7	19	11	3	1	0	1	35424400	37	5	1.04447781754949e-06	1.97603911428281e-07	5.36353473876763e-07	3.10520432244442e-07	1.41145651020201e-07	8.46873906121205e-08	2.82291302040402e-08	0	2.82291302040402e-08	0.8	1.72727272727273	7	17	10	3	1
SRR1074090	238	71	51	74	3	36	0	3	32032683	196	42	6.1187506522635e-06	2.21648620566688e-06	1.59212389421142e-06	2.3101405523852e-06	1.31116085405646e-06	9.36543467183189e-08	1.12385216061983e-06	0	9.36543467183189e-08	0.928571428571429	0.689189189189189	50	11	22	14	2	1	0	0	32032683	47	3	1.46725143192033e-06	3.43399271300503e-07	6.86798542601005e-07	4.37053618018822e-07	9.36543467183189e-08	6.24362311455459e-08	3.1218115572773e-08	0	0	1	1.57142857142857	9	20	12	2	1
SRR1074385	369	115	75	88	8	78	0	5	47033534	278	91	5.91067641228065e-06	2.44506398349739e-06	1.59460694575917e-06	1.87100548302409e-06	1.93478976085446e-06	1.70091407547645e-07	1.65839122358954e-06	0	1.06307129717278e-07	0.945054945054945	0.852272727272727	68	19	26	15	3	5	0	0	47033534	60	8	1.27568555660733e-06	4.03967092925656e-07	5.52797074529845e-07	3.18921389151834e-07	1.70091407547645e-07	6.37842778303667e-08	1.06307129717278e-07	0	0	1	1.73333333333333	17	22	14	3	4
SRR1075174	348	121	68	122	2	29	4	2	31466932	311	37	9.88339123750609e-06	3.84530655864385e-06	2.16099872717175e-06	3.87708595169049e-06	1.17583754272581e-06	6.35587860932868e-08	9.21602398352658e-07	1.27117572186574e-07	6.35587860932868e-08	0.837837837837838	0.557377049180328	87	24	27	35	1	0	0	0	31466932	86	1	2.73302780201133e-06	7.62705433119441e-07	8.58043612259371e-07	1.11227875663252e-06	3.17793930466434e-08	3.17793930466434e-08	0	0	0	1	0.771428571428571	22	18	26	1	0
SRR1075336	494	155	129	156	4	47	0	3	43463677	440	54	1.01233956804897e-05	3.56619620562706e-06	2.96799555177994e-06	3.58920392308272e-06	1.24241674260556e-06	9.20308698226337e-08	1.08136272041595e-06	0	6.90231523669753e-08	0.944444444444444	0.826923076923077	88	15	45	27	0	1	0	0	43463677	87	1	2.00167141864228e-06	3.45115761834877e-07	1.03534728550463e-06	6.21208371302778e-07	2.30077174556584e-08	0	2.30077174556584e-08	0	0	1	1.66666666666667	13	26	21	0	1
SRR1076244	543	135	175	140	5	83	2	3	36393052	450	93	1.23649975825056e-05	3.70949927475168e-06	4.80861017097439e-06	3.84688813677951e-06	2.55543283371782e-06	1.3738886202784e-07	2.28065510966214e-06	5.49555448111359e-08	8.24333172167039e-08	0.946236559139785	1.25	139	22	77	34	4	2	0	0	36393052	133	6	3.65454372994054e-06	6.04510992922495e-07	2.11578847522873e-06	9.34244261789311e-07	1.64866634433408e-07	1.09911089622272e-07	5.49555448111359e-08	0	0	1	2.26470588235294	22	54	23	4	2
SRR1076868	288	80	56	78	2	67	0	5	50844283	214	74	4.20892944837082e-06	1.57343156948442e-06	1.10140209863909e-06	1.53409578024731e-06	1.45542420177309e-06	3.93357892371105e-08	1.3177489394432e-06	0	9.83394730927762e-08	0.932432432432432	0.717948717948718	37	13	16	7	0	1	0	0	50844283	36	1	7.08044206267989e-07	2.55682630041218e-07	3.14686313896884e-07	1.37675262329887e-07	1.96678946185552e-08	0	1.96678946185552e-08	0	0	1	2.28571428571429	12	14	7	0	1
SRR1078066	461	151	125	138	10	35	0	2	33747564	414	47	1.22675521113168e-05	4.47439702610831e-06	3.70397104810291e-06	4.08918403710561e-06	1.39269311408669e-06	2.96317683848233e-07	1.03711189346881e-06	0	5.92635367696465e-08	0.957446808510638	0.905797101449275	112	22	53	30	3	4	0	0	33747564	105	7	3.11133568040644e-06	6.51898904466112e-07	1.57048372439563e-06	8.88953051544698e-07	2.07422378693763e-07	8.88953051544698e-08	1.18527073539293e-07	0	0	1	1.76666666666667	19	35	24	3	2
SRR1079754	240	60	44	58	5	68	0	5	42811386	162	78	3.78404006821923e-06	1.40149632156268e-06	1.02776396914597e-06	1.35477977751059e-06	1.82194521803148e-06	1.16791360130223e-07	1.58836249777104e-06	0	1.16791360130223e-07	0.935897435897436	0.758620689655172	26	6	13	5	0	2	0	0	42811386	24	2	5.60598528625072e-07	1.40149632156268e-07	3.03657536338581e-07	1.16791360130223e-07	4.67165440520893e-08	0	4.67165440520893e-08	0	0	1	2.6	5	13	4	0	2
SRR1080624	553	219	144	161	3	25	0	1	31931198	524	29	1.64102831343816e-05	6.85849619547629e-06	4.50969612853235e-06	5.04209081037298e-06	9.08202692551654e-07	9.39520026777573e-08	7.82933355647978e-07	0	3.13173342259191e-08	0.96551724137931	0.894409937888199	128	35	51	40	0	2	0	0	31931198	126	2	3.94598411246581e-06	1.09610669790717e-06	1.59718404552187e-06	1.25269336903676e-06	6.26346684518382e-08	0	6.26346684518382e-08	0	0	1	1.275	31	45	31	0	2
SRR1082080	306	105	68	83	4	43	0	3	32042225	256	50	7.98945766094583e-06	3.27692599374731e-06	2.12219969118874e-06	2.59033197600978e-06	1.56044094940348e-06	1.24835275952279e-07	1.34197921648699e-06	0	9.3626456964209e-08	0.94	0.819277108433735	58	17	21	19	0	0	0	1	32042225	57	1	1.77890268231997e-06	5.30549922797184e-07	6.55385198749463e-07	5.92967560773323e-07	3.12088189880697e-08	0	0	0	3.12088189880697e-08	0	1.10526315789474	17	17	17	0	0
SRR1082544	256	60	76	87	2	29	0	2	31236101	223	33	7.13917527670947e-06	1.92085433454066e-06	2.43308215708484e-06	2.78523878508396e-06	1.05646988399737e-06	6.40284778180222e-08	9.28412928361321e-07	0	6.40284778180222e-08	0.939393939393939	0.873563218390805	51	5	25	15	2	4	0	0	31236101	45	6	1.4406407509055e-06	1.60071194545055e-07	8.00355972725277e-07	4.80213583635166e-07	1.92085433454066e-07	6.40284778180222e-08	1.28056955636044e-07	0	0	1	1.66666666666667	5	20	14	2	4
SRR1084128	819	264	272	189	9	72	0	13	45045933	725	94	1.60946827319572e-05	5.8606844706713e-06	6.03828096978256e-06	4.19571729150332e-06	2.08675886455721e-06	1.99796061500158e-07	1.59836849200126e-06	0	2.88594311055784e-07	0.861702127659574	1.43915343915344	190	41	96	47	5	1	0	0	45045933	184	6	4.08471947955879e-06	9.10182057945165e-07	2.13115798933502e-06	1.0433794322786e-06	1.33197374333439e-07	1.10997811944532e-07	2.21995623889065e-08	0	0	1	2.04255319148936	36	56	39	4	1
SRR1084323	10098	4321	3317	2399	9	47	0	5	35105596	10037	61	0.00028590883345208	0.000123085789513444	9.4486360522123e-05	6.83366834165129e-05	1.73761470963205e-06	2.56369383388335e-07	1.33881789102797e-06	0	1.42427435215742e-07	0.918032786885246	1.38265944143393	2836	728	1348	751	4	4	0	1	35105596	2827	9	8.05284718709803e-05	2.0737434567412e-05	3.8398436534164e-05	2.13926007694044e-05	2.56369383388335e-07	1.13941948172593e-07	1.13941948172593e-07	0	2.84854870431483e-08	0.888888888888889	1.79494007989348	496	291	281	4	3
SRR1085187	178	44	36	67	1	30	0	0	31971409	147	31	4.59785804247789e-06	1.37622961815665e-06	1.12600605121908e-06	2.09562237310217e-06	9.69616321883092e-07	3.12779458671965e-08	9.38338376015896e-07	0	0	1	0.537313432835821	29	8	8	13	0	0	0	0	31971409	29	0	9.07060430148699e-07	2.50223566937572e-07	2.50223566937572e-07	4.06613296273555e-07	0	0	0	0	0	NA	0.615384615384615	8	7	12	0	0
SRR1085310	446	126	120	160	4	33	1	2	39105674	406	40	1.03821251105402e-05	3.22203882740904e-06	3.06860840705622e-06	4.09147787607497e-06	1.02286946901874e-06	1.02286946901874e-07	8.43867311940462e-07	2.55717367254685e-08	5.11434734509371e-08	0.925	0.75	102	22	42	34	0	4	0	0	39105674	98	4	2.50603019909592e-06	5.62578207960308e-07	1.07401294246968e-06	8.6943904866593e-07	1.02286946901874e-07	0	1.02286946901874e-07	0	0	1	1.23529411764706	17	33	26	0	3
SRR1086070	654	201	170	203	15	60	1	4	34916880	574	80	1.64390403724502e-05	5.75652807467334e-06	4.8687053367884e-06	5.8138069609885e-06	2.2911554526063e-06	4.29591647363682e-07	1.71836658945473e-06	2.86394431575788e-08	1.14557772630315e-07	0.9375	0.83743842364532	161	24	70	54	7	5	1	0	34916880	148	13	4.23863758732166e-06	6.87346635781891e-07	2.00476102103052e-06	1.54652993050926e-06	3.72312761048524e-07	2.00476102103052e-07	1.43197215787894e-07	2.86394431575788e-08	0	0.923076923076923	1.2962962962963	23	48	35	6	5
SRR1087728	2435	909	793	652	12	60	0	9	41799391	2354	81	5.6316609971662e-05	2.17467283195585e-05	1.89715682699779e-05	1.55983133821256e-05	1.93782727600027e-06	2.8708552237041e-07	1.43542761185205e-06	0	2.15314141777807e-07	0.888888888888889	1.21625766871166	658	158	311	176	5	6	0	2	41799391	645	13	1.54308468274095e-05	3.77995937787706e-06	7.44029978809978e-06	4.21058766143267e-06	3.11009315901277e-07	1.19618967654337e-07	1.43542761185205e-07	0	4.78475870617349e-08	0.846153846153846	1.76704545454545	132	121	110	5	6
SRR1088291	412	129	120	114	5	41	1	2	39844460	363	49	9.11042589107745e-06	3.23758936625067e-06	3.01171103837271e-06	2.86112548645408e-06	1.22978200733552e-06	1.25487959932196e-07	1.02900127144401e-06	2.50975919864393e-08	5.01951839728785e-08	0.938775510204082	1.05263157894737	89	14	36	34	0	5	0	0	39844460	84	5	2.1081977268609e-06	3.5136628781015e-07	9.03513311511814e-07	8.53318127538935e-07	1.25487959932196e-07	0	1.25487959932196e-07	0	0	1	1.05882352941176	14	26	25	0	4
SRR1088413	312	99	93	73	3	40	1	3	35448408	265	47	7.47565306740997e-06	2.79279114593806e-06	2.62353107648727e-06	2.05933084498463e-06	1.3258705440312e-06	8.46300347253959e-08	1.12840046300528e-06	2.82100115751319e-08	8.46300347253959e-08	0.914893617021277	1.27397260273973	74	23	33	13	2	2	1	0	35448408	69	5	1.9464907986841e-06	6.48830266228035e-07	9.30930381979354e-07	3.66730150476715e-07	1.4105005787566e-07	5.64200231502639e-08	5.64200231502639e-08	2.82100115751319e-08	0	0.8	2.53846153846154	21	30	13	2	2
SRR1088537	474	140	146	119	5	58	0	6	38451016	405	69	1.05328816278873e-05	3.64099611828202e-06	3.79703880906554e-06	3.09484670053972e-06	1.79449094401043e-06	1.30035575652929e-07	1.50841267757398e-06	0	1.56042690783515e-07	0.91304347826087	1.22689075630252	96	13	52	26	1	3	0	1	38451016	91	5	2.36664747688332e-06	3.38092496697617e-07	1.35236998679047e-06	6.76184993395233e-07	1.30035575652929e-07	2.60071151305859e-08	7.80213453917577e-08	0	2.60071151305859e-08	0.8	2	13	36	22	1	2
SRR1089537	225	46	29	50	7	85	4	4	32123729	125	100	3.89120453606118e-06	1.43196326927051e-06	9.02759452366193e-07	1.55648181442447e-06	3.11296362884894e-06	2.17907454019426e-07	2.6460190845216e-06	1.24518545153958e-07	1.24518545153958e-07	0.92	0.58	15	0	10	5	0	0	0	0	32123729	15	0	4.66944544327341e-07	0	3.11296362884894e-07	1.55648181442447e-07	0	0	0	0	0	NA	2	0	10	5	0	0
SRR1089688	611	197	132	175	9	94	0	4	42677561	504	107	1.18094846141746e-05	4.61600886704842e-06	3.09296025609336e-06	4.10051549103286e-06	2.50717232880295e-06	2.10883653824547e-07	2.20256260661194e-06	0	9.37260683664655e-08	0.962616822429907	0.754285714285714	111	34	35	35	3	3	0	1	42677561	104	7	2.4368777775281e-06	7.96671581114956e-07	8.20103098206573e-07	8.20103098206573e-07	1.64020619641315e-07	7.02945512748491e-08	7.02945512748491e-08	0	2.34315170916164e-08	0.857142857142857	1	32	30	28	3	2
SRR1091032	1302	427	392	430	8	40	1	4	39073453	1249	53	3.19654369937563e-05	1.09281357856957e-05	1.00323869508026e-05	1.1004914257258e-05	1.35641966426668e-06	2.04742590832707e-07	1.02371295416353e-06	2.55928238540884e-08	1.02371295416353e-07	0.90566037735849	0.911627906976744	316	70	115	126	1	3	0	1	39073453	311	5	7.95936821862148e-06	1.79149766978618e-06	2.94317474322016e-06	3.22469580561513e-06	1.27964119270442e-07	2.55928238540884e-08	7.67784715622651e-08	0	2.55928238540884e-08	0.8	0.912698412698413	67	68	81	1	3
SRR1091144	206	38	61	70	2	33	1	1	30348425	169	37	5.56865801108295e-06	1.25212428651569e-06	2.00998898624887e-06	2.30654473831838e-06	1.21917364739686e-06	6.5901278237668e-08	1.08737109092152e-06	3.2950639118834e-08	3.2950639118834e-08	0.945945945945946	0.871428571428571	37	2	16	15	0	4	0	0	30348425	33	4	1.08737109092152e-06	6.5901278237668e-08	5.27210225901344e-07	4.9425958678251e-07	1.31802556475336e-07	0	1.31802556475336e-07	0	0	1	1.06666666666667	2	15	14	0	3
SRR1093340	116	25	27	28	3	32	0	1	29310193	80	36	2.72942590313206e-06	8.52945594728769e-07	9.2118124230707e-07	9.55299066096221e-07	1.22824165640943e-06	1.02353471367452e-07	1.09177036125282e-06	0	3.41178237891508e-08	0.972222222222222	0.964285714285714	13	2	9	1	1	0	0	0	29310193	12	1	4.09413885469809e-07	6.82356475783015e-08	3.07060414102357e-07	3.41178237891508e-08	3.41178237891508e-08	3.41178237891508e-08	0	0	0	1	9	2	8	1	1	0
SRR1093434	1118	351	348	357	10	47	0	5	38351344	1056	62	2.75348889989357e-05	9.15222162748716e-06	9.07399751101291e-06	9.30866986043566e-06	1.61663174046782e-06	2.60747054914164e-07	1.22551115809657e-06	0	1.30373527457082e-07	0.919354838709677	0.974789915966386	301	48	135	109	3	5	0	1	38351344	292	9	7.61381400349359e-06	1.25158586358799e-06	3.52008524134122e-06	2.84214289856439e-06	2.34672349422748e-07	7.82241164742492e-08	1.30373527457082e-07	0	2.60747054914164e-08	0.888888888888889	1.23853211009174	47	72	78	3	4
SRR1093577	409	116	96	146	8	40	0	3	31927459	358	51	1.12129186353352e-05	3.6332362058628e-06	3.00681617036921e-06	4.57286625910317e-06	1.59737109050864e-06	2.50568014197434e-07	1.25284007098717e-06	0	9.39630053240379e-08	0.941176470588235	0.657534246575343	93	19	37	36	0	1	0	0	31927459	92	1	2.88153216327049e-06	5.95099033718906e-07	1.15887706566313e-06	1.12755606388845e-06	3.13210017746793e-08	0	3.13210017746793e-08	0	0	1	1.02777777777778	18	29	26	0	1
SRR1095407	330	87	91	109	7	31	0	5	42653221	287	43	6.72868292877577e-06	2.03970527806095e-06	2.13348483107524e-06	2.55549281963958e-06	1.00813019490369e-06	1.64114217775019e-07	7.26791535860797e-07	0	1.1722444126787e-07	0.883720930232558	0.834862385321101	60	10	30	15	3	2	0	0	42653221	55	5	1.28946885394658e-06	2.34448882535741e-07	7.03346647607223e-07	3.51673323803611e-07	1.1722444126787e-07	7.03346647607223e-08	4.68897765071482e-08	0	0	1	2	10	25	14	1	1
SRR1095479	2049	714	747	513	14	49	2	10	39457845	1974	75	5.00280742650796e-05	1.80952609043905e-05	1.89315964924085e-05	1.30012168682806e-05	1.90076270004102e-06	3.5480903734099e-07	1.24183163069347e-06	5.06870053344272e-08	2.53435026672136e-07	0.84	1.45614035087719	508	95	278	125	4	4	0	2	39457845	498	10	1.26210643282724e-05	2.40763275338529e-06	7.04549374148538e-06	3.1679378334017e-06	2.53435026672136e-07	1.01374010668854e-07	1.01374010668854e-07	0	5.06870053344272e-08	0.8	2.224	79	138	79	4	4
SRR1095651	3270	989	1071	1046	37	109	3	15	40517729	3106	164	7.66578008357773e-05	2.44090679415917e-05	2.64328733725427e-05	2.5815859521643e-05	4.04761086190196e-06	9.1318049933154e-07	2.69018038992264e-06	7.40416621079627e-08	3.70208310539813e-07	0.890243902439024	1.02390057361377	873	151	367	327	10	15	1	2	40517729	845	28	2.08550681604095e-05	3.72676365943412e-06	9.05776333120743e-06	8.07054116976793e-06	6.91055513007652e-07	2.46805540359876e-07	3.70208310539813e-07	2.46805540359876e-08	4.93611080719751e-08	0.892857142857143	1.12232415902141	132	157	152	7	11
SRR1097777	404	114	120	98	6	61	0	5	35743775	332	72	9.28833062540261e-06	3.18936654004788e-06	3.35722793689251e-06	2.74173614846221e-06	2.0143367621355e-06	1.67861396844625e-07	1.70659086792036e-06	0	1.39884497370521e-07	0.930555555555556	1.22448979591837	79	13	40	22	3	1	0	0	35743775	75	4	2.09826746055782e-06	3.63699693163355e-07	1.11907597896417e-06	6.15491788430293e-07	1.11907597896417e-07	8.39306984223127e-08	2.79768994741042e-08	0	0	1	1.81818181818182	13	29	19	3	1
SRR1097883	2841	1075	810	898	7	48	0	3	41938618	2783	58	6.63588866948358e-05	2.56326996755115e-05	1.93139411508505e-05	2.14122458684738e-05	1.38297356388806e-06	1.66910602538214e-07	1.14452984597633e-06	0	7.15331153735204e-08	0.948275862068965	0.902004454342984	1001	333	331	333	3	1	0	0	41938618	997	4	2.37728386758e-05	7.94017580646077e-06	7.89248706287842e-06	7.94017580646077e-06	9.53774871646939e-08	7.15331153735204e-08	2.38443717911735e-08	0	0	1	0.993993993993994	79	57	53	3	1
SRR1098192	1770	609	577	523	9	48	0	4	38689150	1709	61	4.41725910235815e-05	1.57408472401177e-05	1.49137419664169e-05	1.35180018170469e-05	1.57666942799209e-06	2.32623358228341e-07	1.24065791055115e-06	0	1.03388159212596e-07	0.934426229508197	1.10325047801147	413	84	204	119	3	2	0	1	38689150	407	6	1.05197451998816e-05	2.17115134346451e-06	5.27279611984239e-06	3.07579773657472e-06	1.55082238818894e-07	7.75411194094468e-08	5.16940796062979e-08	0	2.58470398031489e-08	0.833333333333333	1.71428571428571	79	107	81	2	2
SRR1098928	496	93	91	145	37	121	0	9	48914624	329	167	6.72600488557369e-06	1.90127189774575e-06	1.8603843300523e-06	2.96434865777564e-06	3.41411190240367e-06	7.56420002328956e-07	2.47369784545415e-06	0	1.83994054620557e-07	0.946107784431138	0.627586206896552	79	17	22	16	11	13	0	0	48914624	55	24	1.12440811157007e-06	3.47544325394385e-07	4.49763244628028e-07	3.27100541547657e-07	4.90650812321485e-07	2.24881622314014e-07	2.65769190007471e-07	0	0	1	1.375	16	14	13	10	11
SRR1099833	893	279	231	270	12	90	0	11	28981001	780	113	2.6914184227108e-05	9.62699666585016e-06	7.9707391749512e-06	9.3164483863066e-06	3.89910617649128e-06	4.14064372724738e-07	3.10548279543553e-06	0	3.7955900833101e-07	0.902654867256637	0.855555555555555	210	54	78	69	5	4	0	0	28981001	201	9	6.93557824313936e-06	1.86328967726132e-06	2.6914184227108e-06	2.38087014316724e-06	3.10548279543553e-07	1.72526821968641e-07	1.38021457574913e-07	0	0	1	1.1304347826087	50	48	40	4	2
SRR1100800	188	38	43	63	4	37	0	3	38582796	144	44	3.7322334026803e-06	9.84894925707302e-07	1.11448636330037e-06	1.63285211367263e-06	1.14040465081898e-06	1.03673150074453e-07	9.58976638188689e-07	0	7.77548625558397e-08	0.931818181818182	0.682539682539682	34	2	16	13	1	2	0	0	38582796	31	3	8.0346691307701e-07	5.18365750372264e-08	4.14692600297812e-07	3.36937737741972e-07	7.77548625558397e-08	2.59182875186132e-08	5.18365750372264e-08	0	0	1	1.23076923076923	2	14	11	1	2
SRR1101542	404	113	126	94	2	66	0	3	37973474	333	71	8.7692793132385e-06	2.97576144863649e-06	3.31810568609024e-06	2.47541217851177e-06	1.86972621993974e-06	5.26683442236547e-08	1.7380553593806e-06	0	7.9002516335482e-08	0.957746478873239	1.34042553191489	83	15	47	13	1	6	0	1	37973474	75	8	1.97506290838705e-06	3.9501258167741e-07	1.23770608925588e-06	3.42344237453755e-07	2.10673376894619e-07	2.63341721118273e-08	1.58005032670964e-07	0	2.63341721118273e-08	0.875	3.61538461538461	14	36	12	1	6
SRR1120363	962	368	272	277	1	43	0	1	33168471	917	45	2.76467371679569e-05	1.10948738034985e-05	8.20055889823803e-06	8.35130446622034e-06	1.35671011184085e-06	3.01491135964633e-08	1.29641188464792e-06	0	3.01491135964633e-08	0.977777777777778	0.981949458483754	237	54	118	64	0	0	0	1	33168471	236	1	7.11519080876535e-06	1.62805213420902e-06	3.55759540438267e-06	1.92954327017365e-06	3.01491135964633e-08	0	0	0	3.01491135964633e-08	0	1.84375	52	71	47	0	0
SRR1307808	754	290	252	192	2	14	0	4	34286495	734	20	2.14078458588433e-05	8.45814073442036e-06	7.34983263818597e-06	5.59987248623693e-06	5.8332005064968e-07	5.8332005064968e-08	4.08324035454776e-07	0	1.16664010129936e-07	0.8	1.3125	181	54	90	37	0	0	0	0	34286495	181	0	5.2790464583796e-06	1.57496413675414e-06	2.62494022792356e-06	1.07914209370191e-06	0	0	0	0	0	NA	2.43243243243243	51	53	31	0	0
SRR1309875	688	275	190	175	9	34	1	4	38776538	640	48	1.65048256757733e-05	7.09191728255885e-06	4.89987012249521e-06	4.51303827071927e-06	1.237861925683e-06	2.32099111065562e-07	8.76818864025458e-07	2.57887901183958e-08	1.03155160473583e-07	0.895833333333333	1.08571428571429	169	42	68	48	5	4	0	2	38776538	158	11	4.07462883870654e-06	1.08312918497262e-06	1.75363772805092e-06	1.237861925683e-06	2.83676691302354e-07	1.28943950591979e-07	1.03155160473583e-07	0	5.15775802367916e-08	0.818181818181818	1.41666666666667	40	48	45	5	4
SRR1310690	1300	492	370	395	1	40	0	2	50896079	1257	43	2.46973838593735e-05	9.66675645092425e-06	7.26971521715848e-06	7.76091219129081e-06	8.44858795507607e-07	1.96478789652932e-08	7.85915158611727e-07	0	3.92957579305864e-08	0.953488372093023	0.936708860759494	374	96	160	118	0	0	0	0	50896079	374	0	7.34830673301965e-06	1.88619638066815e-06	3.14366063444691e-06	2.3184497179046e-06	0	0	0	0	0	NA	1.35593220338983	79	73	79	0	0
SRR1311752	877	280	297	239	5	51	0	5	39657400	816	61	2.05762354566865e-05	7.06047295082381e-06	7.48914452283811e-06	6.02661798302461e-06	1.53817446428661e-06	1.26079874121854e-07	1.28601471604291e-06	0	1.26079874121854e-07	0.918032786885246	1.24267782426778	237	49	117	69	2	0	0	0	39657400	235	2	5.92575408372712e-06	1.23558276639417e-06	2.95026905445138e-06	1.73990226288158e-06	5.04319496487415e-08	5.04319496487415e-08	0	0	0	1	1.69565217391304	46	66	52	2	0
SRR1318503	213	42	61	71	6	30	0	3	41269769	174	39	4.2161612293008e-06	1.01769408983123e-06	1.47807951142154e-06	1.72038762804803e-06	9.45001654843283e-07	1.4538486997589e-07	7.26924349879448e-07	0	7.26924349879448e-08	0.923076923076923	0.859154929577465	37	7	18	9	2	0	0	1	41269769	34	3	8.23847596530041e-07	1.69615681638538e-07	4.36154609927669e-07	2.18077304963834e-07	7.26924349879448e-08	4.84616233252965e-08	0	0	2.42308116626483e-08	0.666666666666667	2	7	15	8	2	0
SRR1319118	1399	491	487	359	7	51	0	4	48610136	1337	62	2.75045517255907e-05	1.01007740443269e-05	1.00184866794037e-05	7.38529100186019e-06	1.27545415631012e-06	1.44002888615658e-07	1.04916390277122e-06	0	8.22873649232333e-08	0.935483870967742	1.35654596100279	354	70	187	94	2	1	0	0	48610136	351	3	7.22071627201372e-06	1.44002888615658e-06	3.84693431016116e-06	1.93375307569598e-06	6.1715523692425e-08	4.11436824616166e-08	2.05718412308083e-08	0	0	1	1.98936170212766	65	94	64	2	1
SRR1321765	482	138	148	137	3	53	0	3	40870664	423	59	1.03497217466298e-05	3.37650496698561e-06	3.62117923995558e-06	3.35203753968861e-06	1.44357821052283e-06	7.34022818909915e-08	1.29677364674085e-06	0	7.34022818909915e-08	0.949152542372881	1.08029197080292	102	21	53	26	0	2	0	0	40870664	100	2	2.44674272969972e-06	5.13815973236941e-07	1.29677364674085e-06	6.36153109721927e-07	4.89348545939944e-08	0	4.89348545939944e-08	0	0	1	2.03846153846154	21	43	19	0	2
SRR1322028	277	69	60	83	13	48	0	4	48200729	212	65	4.39827372735379e-06	1.43151361880855e-06	1.24479445113787e-06	1.72196565740738e-06	1.34852732206602e-06	2.69705464413204e-07	9.95835560910292e-07	0	8.29862967425244e-08	0.938461538461539	0.72289156626506	57	11	25	18	1	2	0	0	48200729	54	3	1.12031500602408e-06	2.28212316041942e-07	5.18664354640777e-07	3.7343833534136e-07	6.22397225568933e-08	2.07465741856311e-08	4.14931483712622e-08	0	0	1	1.38888888888889	11	20	16	1	1
SRR1322730	494	148	111	133	7	86	0	9	29496539	392	102	1.32896947672403e-05	5.01753782028461e-06	3.76315336521346e-06	4.50900358174225e-06	3.45803282208804e-06	2.37315977986434e-07	2.91559630097619e-06	0	3.05120543125415e-07	0.911764705882353	0.834586466165414	97	19	39	35	1	2	0	1	29496539	93	4	3.15291227896263e-06	6.44143368820322e-07	1.32218902021013e-06	1.18657988993217e-06	1.35609130277962e-07	3.39022825694906e-08	6.78045651389812e-08	0	3.39022825694906e-08	0.75	1.11428571428571	19	27	28	1	2
SRR1322816	11660	4097	4339	3133	7	79	2	3	65579422	11569	91	0.000176412045839623	6.24738656586513e-05	6.6164047618474e-05	4.7774132562498e-05	1.38763040637961e-06	1.06740800490739e-07	1.20464617696692e-06	3.04973715687827e-08	4.5746057353174e-08	0.945054945054945	1.38493456750718	3402	696	1714	989	1	2	0	0	65579422	3399	3	5.18302829811461e-05	1.06130853059364e-05	2.61362474344467e-05	1.5080950240763e-05	4.5746057353174e-08	1.52486857843913e-08	3.04973715687827e-08	0	0	1	1.73306370070779	505	342	341	1	2
SRR1324102	535	158	170	139	9	54	0	5	49424462	467	68	9.44876243670594e-06	3.19679756959216e-06	3.43959232171308e-06	2.8123725454007e-06	1.37583692868523e-06	1.82096064090693e-07	1.09257638454416e-06	0	1.01164480050385e-07	0.926470588235294	1.22302158273381	117	20	58	35	2	2	0	0	49424462	113	4	2.2863172491387e-06	4.04657920201539e-07	1.17350796858446e-06	7.08151360352693e-07	8.09315840403078e-08	4.04657920201539e-08	4.04657920201539e-08	0	0	1	1.65714285714286	20	49	27	2	1
SRR1324519	1342	499	518	267	3	52	0	3	43238314	1284	58	2.96958849968109e-05	1.15406905088852e-05	1.19801155984019e-05	6.17507888952377e-06	1.34140290484037e-06	6.93829088710536e-08	1.20263708709826e-06	0	6.93829088710536e-08	0.948275862068966	1.94007490636704	354	76	219	59	0	0	0	0	43238314	354	0	8.18718324678432e-06	1.75770035806669e-06	5.06495234758691e-06	1.36453054113072e-06	0	0	0	0	0	NA	3.71186440677966	66	77	40	0	0
SRR1326020	629	208	208	147	6	57	0	3	34192682	563	66	1.64655115384046e-05	6.08317300175517e-06	6.08317300175517e-06	4.29916553489428e-06	1.93023758709539e-06	1.75476144281399e-07	1.66702337067329e-06	0	8.77380721406996e-08	0.954545454545455	1.41496598639456	145	24	76	38	1	6	0	0	34192682	138	7	4.03595131847218e-06	7.01904577125597e-07	2.22269782756439e-06	1.11134891378219e-06	2.04722168328299e-07	2.92460240468999e-08	1.75476144281399e-07	0	0	1	2	24	53	34	1	6
SRR1327872	326	40	36	77	6	159	1	7	45677011	153	173	3.3496062165714e-06	8.75714043548077e-07	7.88142639193269e-07	1.68574953383005e-06	3.78746323834543e-06	1.31357106532212e-07	3.48096332310361e-06	2.18928510887019e-08	1.53249957620914e-07	0.953757225433526	0.467532467532468	44	5	14	20	0	5	0	0	45677011	39	5	8.53821192459375e-07	1.0946425544351e-07	3.06499915241827e-07	4.37857021774039e-07	1.0946425544351e-07	0	1.0946425544351e-07	0	0	1	0.7	5	12	16	0	4
SRR1328738	320	83	66	102	7	57	0	5	55854035	251	69	4.49385617350653e-06	1.48601618486471e-06	1.18165142410929e-06	1.82618856453254e-06	1.23536285247789e-06	1.25326666193409e-07	1.02051713900348e-06	0	8.95190472810066e-08	0.927536231884058	0.647058823529412	51	13	19	14	2	2	0	1	55854035	46	5	8.23575234985261e-07	2.32749522930617e-07	3.40172379667825e-07	2.50653332386819e-07	8.95190472810066e-08	3.58076189124027e-08	3.58076189124027e-08	0	1.79038094562013e-08	0.8	1.35714285714286	13	15	12	2	2
SRR1330746	4926	1806	2141	896	15	61	1	6	59441316	4843	83	8.14753159233554e-05	3.03829074040016e-05	3.60187180243452e-05	1.50736904950086e-05	1.39633516862244e-06	2.52349729269116e-07	1.02622223236107e-06	1.68233152846078e-08	1.00939891707647e-07	0.91566265060241	2.38950892857143	1550	403	854	289	2	1	0	1	59441316	1546	4	2.60088454300036e-05	6.77979605969693e-06	1.4367111253055e-05	4.86193811725164e-06	6.72932611384311e-08	3.36466305692155e-08	1.68233152846078e-08	0	1.68233152846078e-08	0.75	2.95501730103806	249	145	94	2	1
SRR1330901	590	204	204	152	4	24	0	2	34762130	560	30	1.61094846604624e-05	5.8684551263113e-06	5.8684551263113e-06	4.3725744078398e-06	8.63008106810486e-07	1.15067747574731e-07	6.90406485448389e-07	0	5.75338737873657e-08	0.933333333333333	1.34210526315789	141	33	64	43	0	1	0	0	34762130	140	1	4.0273711651156e-06	9.49308917491535e-07	1.8410839611957e-06	1.23697828642836e-06	2.87669368936829e-08	0	2.87669368936829e-08	0	0	1	1.48837209302326	32	48	35	0	1
SRR1331037	408	134	115	101	7	51	0	0	41683350	350	58	8.39663798615034e-06	3.21471282898328e-06	2.75889533830654e-06	2.42302981886053e-06	1.39144286627634e-06	1.67932759723007e-07	1.22351010655334e-06	0	0	1	1.13861386138614	88	20	43	21	2	2	0	0	41683350	84	4	2.01519311667608e-06	4.79807884922877e-07	1.03158695258419e-06	5.03798279169021e-07	9.59615769845754e-08	4.79807884922877e-08	4.79807884922877e-08	0	0	1	2.04761904761905	20	35	17	2	2
SRR1334314	210	37	48	77	2	43	0	3	42695737	162	48	3.79428981399244e-06	8.66597056282223e-07	1.12423401896072e-06	1.80345873874949e-06	1.12423401896072e-06	4.68430841233634e-08	1.00712630865231e-06	0	7.02646261850451e-08	0.9375	0.623376623376623	28	5	15	4	0	4	0	0	42695737	24	4	5.62117009480361e-07	1.17107710308409e-07	3.51323130925226e-07	9.36861682467268e-08	9.36861682467268e-08	0	9.36861682467268e-08	0	0	1	3.75	5	10	4	0	3
SRR1335984	1004	345	308	282	10	54	2	3	49382874	935	69	1.89336894405943e-05	6.98622765455085e-06	6.23698005101931e-06	5.71048173502417e-06	1.39724553091017e-06	2.02499352305822e-07	1.09349650245144e-06	4.04998704611643e-08	6.07498056917465e-08	0.927536231884058	1.09219858156028	257	56	119	79	2	0	1	0	49382874	254	3	5.14348354856787e-06	1.1339963729126e-06	2.40974229243928e-06	1.59974488321599e-06	6.07498056917465e-08	4.04998704611643e-08	0	2.02499352305822e-08	0	0.666666666666667	1.50632911392405	43	59	51	2	0
SRR1338513	620	157	165	166	14	104	3	11	53713123	488	132	9.08530304596141e-06	2.92293561109824e-06	3.07187500529433e-06	3.09049242956884e-06	2.45750000423546e-06	2.60643939843155e-07	1.93621212454915e-06	5.58522728235333e-08	2.04791667019622e-07	0.893939393939394	0.993975903614458	127	21	56	43	6	1	0	0	53713123	120	7	2.23409091294133e-06	3.90965909764733e-07	1.04257575937262e-06	8.00549243803977e-07	1.30321969921578e-07	1.11704545647067e-07	1.86174242745111e-08	0	0	1	1.30232558139535	17	33	23	6	1
SRR1339788	290	87	79	74	12	37	0	1	40190105	240	50	5.9716191336151e-06	2.16471193593547e-06	1.96565796481497e-06	1.84124923286466e-06	1.24408731950315e-06	2.98580956680755e-07	9.20624616432328e-07	0	2.48817463900629e-08	0.98	1.06756756756757	50	14	25	5	5	1	0	0	40190105	44	6	1.09479684116277e-06	3.48344449460881e-07	6.22043659751573e-07	1.24408731950315e-07	1.49290478340378e-07	1.24408731950315e-07	2.48817463900629e-08	0	0	1	5	14	19	5	4	1
SRR1340047	2350	991	790	514	4	49	0	2	42427546	2295	55	5.40922164105367e-05	2.33574668683407e-05	1.86199786336924e-05	1.21147709085036e-05	1.2963276263963e-06	9.42783728288221e-08	1.15491006715307e-06	0	4.71391864144111e-08	0.963636363636364	1.53696498054475	663	195	325	137	1	3	0	2	42427546	657	6	1.5485222737134e-05	4.59607067540508e-06	7.6601177923418e-06	3.22903426938716e-06	1.41417559243233e-07	2.35695932072055e-08	7.07087796216166e-08	0	4.71391864144111e-08	0.666666666666667	2.37226277372263	179	153	108	1	3
SRR1341626	137	25	29	45	1	36	0	1	40580418	99	38	2.43960030180074e-06	6.16060682272913e-07	7.14630391436579e-07	1.10890922809124e-06	9.36412237054828e-07	2.46424272909165e-08	8.87127382472995e-07	0	2.46424272909165e-08	0.973684210526316	0.644444444444444	20	2	11	5	1	0	0	1	40580418	18	2	4.43563691236497e-07	4.9284854581833e-08	2.71066700200082e-07	1.23212136454583e-07	4.9284854581833e-08	2.46424272909165e-08	0	0	2.46424272909165e-08	0.5	2.2	2	11	5	1	0
SRR1343967	467	154	157	124	9	22	0	1	40106955	435	32	1.08459991540121e-05	3.83973303383416e-06	3.91453302799976e-06	3.09173309217815e-06	7.97866604433072e-07	2.24399982496801e-07	5.48533290547737e-07	0	2.49333313885335e-08	0.96875	1.26612903225806	104	20	56	27	1	0	0	0	40106955	103	1	2.56813313301895e-06	4.9866662777067e-07	1.39626655775788e-06	6.73199947490404e-07	2.49333313885335e-08	2.49333313885335e-08	0	0	0	1	2.07407407407407	19	41	24	1	0
SRR1347959	315	81	74	100	8	49	0	3	53715172	255	60	4.74726209570734e-06	1.50795384216586e-06	1.37763684346017e-06	1.86167141008131e-06	1.11700284604878e-06	1.48933712806505e-07	9.12218990939841e-07	0	5.58501423024392e-08	0.95	0.74	59	11	27	17	2	2	0	0	53715172	55	4	1.02391927554472e-06	2.04783855108944e-07	5.02651280721953e-07	3.16484139713822e-07	7.44668564032523e-08	3.72334282016262e-08	3.72334282016262e-08	0	0	1	1.58823529411765	11	21	15	2	2
SRR1353461	14937	6142	4691	3989	19	79	1	16	37231615	14822	115	0.000398102526575868	0.000164967326826945	0.000125995071661544	0.000107140128087379	3.08877280773343e-06	5.10318985625523e-07	2.12185262444296e-06	2.68588939802907e-08	4.29742303684651e-07	0.852173913043478	1.17598395587867	5062	1532	1963	1547	7	7	0	6	37231615	5042	20	0.000135422543448626	4.11478255778053e-05	5.27240088833106e-05	4.15507089875097e-05	5.37177879605813e-07	1.88012257862035e-07	1.88012257862035e-07	0	1.61153363881744e-07	0.7	1.26890756302521	930	379	363	6	7
SRR1354338	213	32	38	72	7	54	0	10	47355560	142	71	2.99859192880414e-06	6.75739026209383e-07	8.02440093623642e-07	1.52041280897111e-06	1.49929596440207e-06	1.47817911983302e-07	1.14030960672833e-06	0	2.11168445690432e-07	0.859154929577465	0.527777777777778	30	5	13	7	2	3	0	0	47355560	25	5	5.2792111422608e-07	1.05584222845216e-07	2.74518979397562e-07	1.47817911983302e-07	1.05584222845216e-07	4.22336891380864e-08	6.33505337071296e-08	0	0	1	1.85714285714286	4	11	5	2	3
SRR1357541	185	44	58	60	1	22	0	0	31363458	162	23	5.16524676583813e-06	1.40290652899307e-06	1.84928587912723e-06	1.91305435771783e-06	7.33337503791833e-07	3.18842392952971e-08	7.01453264496536e-07	0	0	1	0.966666666666667	28	4	18	6	0	0	0	0	31363458	28	0	8.92758700268319e-07	1.27536957181188e-07	5.73916307315348e-07	1.91305435771783e-07	0	0	0	0	0	NA	3	4	17	6	0	0
SRR1357618	273	58	63	113	2	34	0	3	49521838	234	39	4.7251881079212e-06	1.17120047119414e-06	1.27216602905571e-06	2.28182160767135e-06	7.87531351320199e-07	4.03862231446256e-08	6.86565793458635e-07	0	6.05793347169384e-08	0.923076923076923	0.557522123893805	41	4	21	13	1	0	0	2	49521838	38	3	7.67338239747887e-07	8.07724462892512e-08	4.24055343018569e-07	2.62510450440066e-07	6.05793347169384e-08	2.01931115723128e-08	0	0	4.03862231446256e-08	0.333333333333333	1.61538461538462	4	18	11	1	0
SRR1358645	1554	442	587	477	5	39	0	4	28347483	1506	48	5.31264098473928e-05	1.55922132487036e-05	2.07073058302919e-05	1.68268907683973e-05	1.69327202700854e-06	1.76382502813389e-07	1.37578352194444e-06	0	1.41106002250711e-07	0.916666666666667	1.23060796645702	380	56	205	116	2	1	0	0	28347483	377	3	1.32992407121295e-05	1.97548403150996e-06	7.23168261534895e-06	4.09207406527063e-06	1.05829501688033e-07	7.05530011253556e-08	3.52765005626778e-08	0	0	1	1.76724137931034	52	101	75	1	1
SRR1359694	394	119	117	113	3	41	0	1	34666189	349	45	1.00674464101029e-05	3.43273960688324e-06	3.37504650424654e-06	3.25966029897316e-06	1.29809480932559e-06	8.65396539550396e-08	1.18270860405221e-06	0	2.88465513183465e-08	0.977777777777778	1.0353982300885	66	13	32	20	0	1	0	0	34666189	65	1	1.87502583569252e-06	3.75005167138505e-07	9.23089642187089e-07	5.76931026366931e-07	2.88465513183465e-08	0	2.88465513183465e-08	0	0	1	1.6	13	27	18	0	1
SRR1360766	437	137	154	106	4	32	1	3	39427582	397	40	1.00690932555793e-05	3.47472487661049e-06	3.90589511677384e-06	2.68847326219498e-06	1.01451821214905e-06	1.01451821214905e-07	8.11614569719239e-07	2.53629553037262e-08	7.60888659111786e-08	0.9	1.45283018867925	118	30	64	19	1	4	0	0	39427582	113	5	2.86601394932106e-06	7.60888659111786e-07	1.62322913943848e-06	4.81896150770798e-07	1.26814776518631e-07	2.53629553037262e-08	1.01451821214905e-07	0	0	1	3.36842105263158	24	27	13	1	4
SRR1361692	577	178	194	161	5	33	1	5	42282651	533	44	1.26056429148683e-05	4.20976442560331e-06	4.58817021666877e-06	3.80770827259625e-06	1.04061592543003e-06	1.18251809707958e-07	7.80461944072523e-07	2.36503619415916e-08	1.18251809707958e-07	0.863636363636364	1.20496894409938	148	28	77	40	1	2	0	0	42282651	145	3	3.42930248153078e-06	6.62210134364565e-07	1.82107786950255e-06	9.46014477663664e-07	7.09510858247748e-08	2.36503619415916e-08	4.73007238831832e-08	0	0	1	1.925	25	54	31	1	2
SRR1365471	565	210	156	158	5	34	0	2	41236939	524	41	1.2707053741307e-05	5.09252153754671e-06	3.78301599932041e-06	3.83151620443991e-06	9.94254204949596e-07	1.21250512798731e-07	8.24503487031373e-07	0	4.85002051194925e-08	0.951219512195122	0.987341772151899	104	17	50	34	3	0	0	0	41236939	101	3	2.44926035853437e-06	4.12251743515686e-07	1.21250512798731e-06	8.24503487031373e-07	7.27503076792388e-08	7.27503076792388e-08	0	0	0	1	1.47058823529412	17	41	24	3	0
SRR1365575	340	79	80	79	0	101	0	1	37277674	238	102	6.38451851904708e-06	2.11923093699462e-06	2.14605664505784e-06	2.11923093699462e-06	2.73622222244875e-06	0	2.70939651438553e-06	0	2.6825708063223e-08	0.990196078431373	1.0126582278481	38	7	19	12	0	0	0	0	37277674	38	0	1.01937690640248e-06	1.87779956442561e-07	5.09688453201238e-07	3.21908496758677e-07	0	0	0	0	0	NA	1.58333333333333	7	18	11	0	0
SRR1365743	1049	356	335	222	28	92	0	16	34749019	913	136	2.62741230191275e-05	1.02448935321023e-05	9.64055992487155e-06	6.38866956215368e-06	3.91377955158964e-06	8.05778142974338e-07	2.64755675548711e-06	0	4.60444653128193e-07	0.882352941176471	1.50900900900901	227	58	102	56	4	6	0	1	34749019	216	11	6.21600281723061e-06	1.6691118675897e-06	2.93533466369223e-06	1.61155628594868e-06	3.16555699025633e-07	1.15111163282048e-07	1.72666744923073e-07	0	2.87777908205121e-08	0.909090909090909	1.82142857142857	47	49	36	4	5
SRR1367630	6601	2031	2762	1712	13	72	2	9	45060082	6505	96	0.000144362808749438	4.50731536618153e-05	6.12959381654032e-05	3.79937169222195e-05	2.1304887993768e-06	2.88503691582275e-07	1.5978665995326e-06	4.43851833203499e-08	1.99733324941575e-07	0.885416666666667	1.61331775700935	1935	334	1041	551	4	3	0	2	45060082	1926	9	4.2742931537497e-05	7.41232561449844e-06	2.31024879182421e-05	1.22281180047564e-05	1.99733324941575e-07	8.87703666406999e-08	6.65777749805249e-08	0	4.43851833203499e-08	0.777777777777778	1.88929219600726	295	305	247	4	3
SRR1374373	1463	495	512	385	10	58	0	3	49759584	1392	71	2.79745103978361e-05	9.94783236129948e-06	1.02894750888593e-05	7.73720294767738e-06	1.42686080333791e-06	2.00966310329282e-07	1.16560459990984e-06	0	6.02898930987847e-08	0.957746478873239	1.32987012987013	345	65	176	100	2	2	0	0	49759584	341	4	6.85295118222853e-06	1.30628101714034e-06	3.53700706179537e-06	2.00966310329282e-06	8.0386524131713e-08	4.01932620658565e-08	4.01932620658565e-08	0	0	1	1.76	61	97	62	1	2
SRR1374585	477	107	124	107	8	126	1	4	68128966	338	139	4.96117906735881e-06	1.57055076984436e-06	1.8200775276701e-06	1.57055076984436e-06	2.04024819633987e-06	1.17424356623877e-07	1.84943361682606e-06	1.46780445779846e-08	5.87121783119386e-08	0.964028776978417	1.1588785046729	87	22	40	20	2	2	1	0	68128966	82	5	1.20359965539474e-06	3.22916980715662e-07	5.87121783119386e-07	2.93560891559693e-07	7.33902228899232e-08	2.93560891559693e-08	2.93560891559693e-08	1.46780445779846e-08	0	0.8	2	19	30	19	2	2
SRR1374739	842	289	281	207	16	42	0	7	45225547	777	65	1.71805550522142e-05	6.39019357797928e-06	6.21330240627051e-06	4.5770590679644e-06	1.43724077013375e-06	3.53782343417538e-07	9.28678651471037e-07	0	1.54779775245173e-07	0.892307692307692	1.35748792270531	226	47	117	48	6	8	0	0	45225547	212	14	4.68761605028238e-06	1.03923563378902e-06	2.58703338624075e-06	1.06134703025261e-06	3.09559550490346e-07	1.32668378781577e-07	1.76891171708769e-07	0	0	1	2.4375	40	66	38	5	7
SRR1376426	195	38	46	50	7	48	0	6	39305509	134	61	3.40919131717643e-06	9.66785597408241e-07	1.17031940738892e-06	1.27208631237926e-06	1.5519453011027e-06	1.78092083733097e-07	1.22120285988409e-06	0	1.52650357485512e-07	0.901639344262295	0.92	31	8	18	2	3	0	0	0	39305509	28	3	7.12368334932388e-07	2.03533809980682e-07	4.57951072456535e-07	5.08834524951706e-08	7.63251787427559e-08	7.63251787427559e-08	0	0	0	1	9	8	17	2	3	0
SRR1376718	174	30	33	28	5	78	0	0	34516609	91	83	2.6364119372213e-06	8.69146792490537e-07	9.56061471739591e-07	8.11203672991168e-07	2.40463945922382e-06	1.44857798748423e-07	2.2597816604754e-06	0	0	1	1.17857142857143	24	4	13	3	3	1	0	0	34516609	20	4	5.79431194993691e-07	1.15886238998738e-07	3.76630276745899e-07	8.69146792490537e-08	1.15886238998738e-07	8.69146792490537e-08	2.89715597496846e-08	0	0	1	4.33333333333333	4	7	3	3	1
SRR1377492	1488	519	468	410	11	77	0	3	43651781	1397	91	3.20032761091695e-05	1.18895492488611e-05	1.07212120394355e-05	9.39251482087294e-06	2.08468011877912e-06	2.51994300072201e-07	1.76396010050541e-06	0	6.87257182015093e-08	0.967032967032967	1.14146341463415	398	101	164	116	7	10	0	0	43651781	381	17	8.72816621159169e-06	2.31376584611748e-06	3.75700592834918e-06	2.65739443712503e-06	3.8944573647522e-07	1.60360009136855e-07	2.29085727338364e-07	0	0	1	1.41379310344828	87	74	68	6	10
SRR1380886	4753	1865	1435	1402	5	43	0	3	51438376	4702	51	9.14103509022136e-05	3.62569766977091e-05	2.78974592821515e-05	2.72559149223529e-05	9.91477646961483e-07	9.72036908785767e-08	8.3595174155576e-07	0	5.8322214527146e-08	0.941176470588235	1.02353780313837	1278	309	545	420	3	1	0	0	51438376	1274	4	2.47675004358613e-05	6.00718809629604e-06	1.05952023057649e-05	8.16511003380044e-06	7.77629527028614e-08	5.8322214527146e-08	1.94407381757153e-08	0	0	1	1.29761904761905	247	190	188	3	1
SRR1381140	4047	1629	1205	1156	10	41	1	5	40824183	3990	57	9.77361873965732e-05	3.99028193656686e-05	2.95168184994664e-05	2.83165495314383e-05	1.39623124852248e-06	2.44952850617978e-07	1.00430668753371e-06	2.44952850617978e-08	1.22476425308989e-07	0.894736842105263	1.0423875432526	1017	209	476	329	3	0	0	0	40824183	1014	3	2.4838219052663e-05	5.11951457791574e-06	1.16597556894158e-05	8.05894878533148e-06	7.34858551853934e-08	7.34858551853934e-08	0	0	0	1	1.4468085106383	192	192	177	3	0
SRR1381505	299	70	80	80	2	63	0	4	45917309	230	69	5.00900433864711e-06	1.52447958132738e-06	1.74226237865986e-06	1.74226237865986e-06	1.50270130159413e-06	4.35565594664966e-08	1.37203162319464e-06	0	8.71131189329932e-08	0.942028985507246	1	44	9	21	12	0	2	0	0	45917309	42	2	9.14687748796429e-07	1.96004517599235e-07	4.57343874398214e-07	2.6133935679898e-07	4.35565594664966e-08	0	4.35565594664966e-08	0	0	1	1.75	9	19	12	0	2
SRR1381953	512	160	132	176	8	34	0	2	32281523	468	44	1.44974572606131e-05	4.95639564465406e-06	4.0890264068396e-06	5.45203520911947e-06	1.36300880227987e-06	2.47819782232703e-07	1.05323407448899e-06	0	6.19549455581758e-08	0.954545454545455	0.75	132	33	50	44	3	2	0	0	32281523	127	5	3.93413904294416e-06	1.0222566017099e-06	1.54887363895439e-06	1.36300880227987e-06	1.54887363895439e-07	9.29324183372637e-08	6.19549455581758e-08	0	0	1	1.13636363636364	31	34	30	2	2
SRR1382440	206	48	46	63	6	34	1	8	37320291	157	49	4.20682679028414e-06	1.28616360467286e-06	1.23257345447816e-06	1.68808973113313e-06	1.31295867977021e-06	1.60770450584107e-07	9.11032553309941e-07	2.67950750973512e-08	2.1436060077881e-07	0.816326530612245	0.73015873015873	23	7	9	6	1	0	0	0	37320291	22	1	5.89491652141726e-07	1.87565525681458e-07	2.41155675876161e-07	1.60770450584107e-07	2.67950750973512e-08	2.67950750973512e-08	0	0	0	1	1.5	7	7	6	1	0
SRR1383037	587	141	151	122	21	135	0	17	49773596	414	173	8.3176630436748e-06	2.83282726849794e-06	3.0337370038524e-06	2.45109877132446e-06	3.47573842163222e-06	4.21910444244374e-07	2.71228142728526e-06	0	3.41546550102589e-07	0.901734104046243	1.23770491803279	115	17	52	19	9	18	0	0	49773596	88	27	1.76800567111928e-06	3.41546550102589e-07	1.04473062384321e-06	3.81728497173481e-07	5.42456285457052e-07	1.80818761819017e-07	3.61637523638035e-07	0	0	1	2.73684210526316	16	32	14	6	13
SRR1388064	438	130	136	111	3	51	0	7	35394476	377	61	1.06513796107619e-05	3.67288952095237e-06	3.84240749884247e-06	3.13608259096702e-06	1.72343277521611e-06	8.47589889450546e-08	1.44090281206593e-06	0	1.97770974205127e-07	0.885245901639344	1.22522522522523	94	16	43	26	1	6	0	2	35394476	85	9	2.40150468677655e-06	4.52047941040291e-07	1.21487884154578e-06	7.34577904190473e-07	2.54276966835164e-07	2.82529963150182e-08	1.69517977890109e-07	0	5.65059926300364e-08	0.777777777777778	1.65384615384615	14	30	23	1	6
SRR1389409	188	55	37	36	3	55	1	1	43605596	128	60	2.93540306157035e-06	1.26130600301851e-06	8.48514947485181e-07	8.25582111066662e-07	1.3759701851111e-06	6.87985092555552e-08	1.26130600301851e-06	2.29328364185184e-08	2.29328364185184e-08	0.966666666666667	1.02777777777778	34	9	10	12	1	1	0	1	43605596	31	3	7.1091792897407e-07	2.06395527766666e-07	2.29328364185184e-07	2.75194037022221e-07	6.87985092555552e-08	2.29328364185184e-08	2.29328364185184e-08	0	2.29328364185184e-08	0.666666666666667	0.833333333333333	9	8	12	1	1
SRR1390203	270	89	52	92	6	25	0	6	33475277	233	37	6.96036062673955e-06	2.65867852266017e-06	1.55338520425089e-06	2.74829689982849e-06	1.10529331840928e-06	1.79236754336641e-07	7.46819809736003e-07	0	1.79236754336641e-07	0.837837837837838	0.565217391304348	52	15	23	9	3	2	0	0	33475277	47	5	1.40402124230369e-06	4.48091885841602e-07	6.87074224957123e-07	2.68855131504961e-07	1.49363961947201e-07	8.96183771683204e-08	5.97455847788803e-08	0	0	1	2.55555555555556	14	15	9	3	2
SRR1390391	1276	386	494	319	8	67	0	2	42225608	1199	77	2.83950914336154e-05	9.14137222133071e-06	1.1699061858387e-05	7.55465735389766e-06	1.8235379819753e-06	1.89458491633797e-07	1.58671486743305e-06	0	4.73646229084493e-08	0.974025974025974	1.54858934169279	306	48	175	78	1	4	0	0	42225608	301	5	7.12837574772162e-06	1.13675094980278e-06	4.14440450448931e-06	1.84722029342952e-06	1.18411557271123e-07	2.36823114542247e-08	9.47292458168986e-08	0	0	1	2.24358974358974	45	76	42	1	4
SRR1390456	6525	1989	2510	1903	21	93	1	8	44345479	6402	123	0.000144366464053754	4.48523737898964e-05	5.66010347977073e-05	4.29130554661502e-05	2.77367620721833e-06	4.73554474403129e-07	2.09716981521386e-06	2.25502130668157e-08	1.80401704534525e-07	0.926829268292683	1.31897004729375	2168	455	1056	637	7	12	0	1	44345479	2148	20	4.84378576675201e-05	1.02603469454011e-05	2.38130249985573e-05	1.43644857235616e-05	4.51004261336313e-07	1.5785149146771e-07	2.70602556801788e-07	0	2.25502130668157e-08	0.95	1.65777080062794	298	187	185	4	8
SRR1393572	2912	992	1016	799	9	93	0	3	66128733	2807	105	4.24475091636793e-05	1.50010434949661e-05	1.53639719666185e-05	1.20824937020947e-05	1.58781206347927e-06	1.36098176869652e-07	1.40634782765307e-06	0	4.53660589565507e-08	0.971428571428571	1.27158948685857	747	148	363	229	4	3	0	0	66128733	740	7	1.11902945426158e-05	2.23805890852317e-06	5.48929313374263e-06	3.46294250035004e-06	1.05854137565285e-07	6.04880786087343e-08	4.53660589565507e-08	0	0	1	1.58515283842795	137	141	142	3	3
SRR1394275	465	135	125	140	3	57	0	5	46752987	400	65	8.55560308906038e-06	2.88751604255788e-06	2.67362596533137e-06	2.99446108117113e-06	1.39028550197231e-06	6.41670231679529e-08	1.2191734401911e-06	0	1.06945038613255e-07	0.923076923076923	0.892857142857143	102	28	46	27	1	0	0	0	46752987	101	1	2.16028977998775e-06	5.98892216234227e-07	9.83894355241944e-07	5.77503208511576e-07	2.1389007722651e-08	2.1389007722651e-08	0	0	0	1	1.7037037037037	26	31	20	1	0
SRR1397744	1900	664	639	553	7	34	0	3	46529647	1856	44	3.98885467581561e-05	1.42704714695128e-05	1.3733179622016e-05	1.18848956666273e-05	9.45633651594219e-07	1.5044171729908e-07	7.30716912595533e-07	0	6.44750216996058e-08	0.931818181818182	1.15551537070524	462	91	219	148	2	2	0	0	46529647	458	4	9.84318664613982e-06	1.95574232488804e-06	4.70667658407123e-06	3.18076773718056e-06	8.59666955994745e-08	4.29833477997372e-08	4.29833477997372e-08	0	0	1	1.47972972972973	83	113	99	1	2
SRR1397762	1887	675	584	572	2	54	0	0	41957905	1831	56	4.36389757782234e-05	1.60875525124527e-05	1.39187120996627e-05	1.3632711166108e-05	1.33467102325533e-06	4.7666822259119e-08	1.28700420099621e-06	0	0	1	1.02097902097902	507	116	214	172	0	5	0	0	41957905	502	5	1.19643723870389e-05	2.7646756910289e-06	5.10034998172573e-06	4.09934671428423e-06	1.19167055647797e-07	0	1.19167055647797e-07	0	0	1	1.24418604651163	101	98	88	0	3
SRR1398863	1499	529	417	513	2	34	1	3	41144118	1459	40	3.54607188322763e-05	1.28572448679055e-05	1.01351060678953e-05	1.24683678964755e-05	9.72192428575088e-07	4.86096214287544e-08	8.26363564288825e-07	2.43048107143772e-08	7.29144321431316e-08	0.9	0.812865497076023	341	69	143	127	0	1	0	1	41144118	339	2	8.23933083217387e-06	1.67703193929203e-06	3.47558793215594e-06	3.08671096072591e-06	4.86096214287544e-08	0	2.43048107143772e-08	0	2.43048107143772e-08	0.5	1.1259842519685	57	75	77	0	1
SRR1401528	329	71	80	92	5	71	0	10	37246188	243	86	6.52415758627433e-06	1.90623534413777e-06	2.14787081029608e-06	2.47005143184049e-06	2.30896112106828e-06	1.34241925643505e-07	1.90623534413777e-06	0	2.6848385128701e-07	0.883720930232558	0.869565217391304	52	5	30	15	0	2	0	0	37246188	50	2	1.34241925643505e-06	1.34241925643505e-07	8.05451553861029e-07	4.02725776930514e-07	5.36967702574019e-08	0	5.36967702574019e-08	0	0	1	2	5	20	12	0	2
SRR1402091	512	155	137	155	3	58	0	4	52187319	447	65	8.56529916779208e-06	2.97007018122544e-06	2.6251588053412e-06	2.97007018122544e-06	1.24551330180422e-06	5.74852293140408e-08	1.11138110007146e-06	0	7.66469724187211e-08	0.938461538461538	0.883870967741936	79	13	41	25	0	0	0	0	52187319	79	0	1.51377770526974e-06	2.49102660360844e-07	7.85631467291891e-07	4.79043577617007e-07	0	0	0	0	0	NA	1.64	13	32	21	0	0
SRR1403412	664	213	205	170	12	58	0	6	33713830	588	76	1.74409137140455e-05	6.31788200865935e-06	6.08059066561112e-06	5.04244103977507e-06	2.25426775895827e-06	3.55937014572358e-07	1.72036223709973e-06	0	1.77968507286179e-07	0.921052631578947	1.20588235294118	187	43	80	59	2	1	0	2	33713830	182	5	5.39837805434743e-06	1.27544096888428e-06	2.37291343048239e-06	1.75002365498076e-06	1.48307089405149e-07	5.93228357620597e-08	2.96614178810298e-08	0	5.93228357620597e-08	0.6	1.35593220338983	39	50	33	2	1
SRR1404507	7439	2928	2335	2098	10	61	0	7	38895537	7361	78	0.000189250504498755	7.52785595941252e-05	6.00325944850691e-05	5.3939350419561e-05	2.0053714645976e-06	2.57098905717641e-07	1.56830332487761e-06	0	1.79969234002348e-07	0.91025641025641	1.11296472831268	2031	459	910	655	4	2	0	1	38895537	2024	7	5.20368185172505e-05	1.18008397724397e-05	2.33960004203053e-05	1.68399783245055e-05	1.79969234002348e-07	1.02839562287056e-07	5.14197811435281e-08	0	2.57098905717641e-08	0.857142857142857	1.38931297709924	392	269	275	3	2
SRR1404856	1642	674	440	475	5	44	1	3	29358089	1589	53	5.41247763095207e-05	2.29578975661529e-05	1.49873515268654e-05	1.61795272165024e-05	1.80529461573606e-06	1.70310812805289e-07	1.49873515268654e-06	3.40621625610577e-08	1.02186487683173e-07	0.924528301886793	0.926315789473684	320	75	138	100	1	5	1	0	29358089	313	7	1.06614568816111e-05	2.55466219207933e-06	4.70057843342596e-06	3.40621625610577e-06	2.38435137927404e-07	3.40621625610577e-08	1.70310812805289e-07	3.40621625610577e-08	0	0.857142857142857	1.38	64	77	72	1	4
SRR1409084	1890	674	579	576	15	43	0	3	28586383	1829	61	6.39815117568389e-05	2.35776593352157e-05	2.02543987464241e-05	2.01494536751991e-05	2.13388311490824e-06	5.24725356124977e-07	1.50421268755827e-06	0	1.04945071224995e-07	0.950819672131147	1.00520833333333	409	72	191	137	5	3	0	1	28586383	400	9	1.39926761633327e-05	2.51868170939989e-06	6.68150286799138e-06	4.79249158594146e-06	3.14835213674986e-07	1.74908452041659e-07	1.04945071224995e-07	0	3.49816904083318e-08	0.888888888888889	1.39416058394161	65	109	93	4	3
SRR1414161	305	63	75	76	7	79	1	4	56140263	214	91	3.81188096678493e-06	1.12218925657687e-06	1.33593959116294e-06	1.35375211904511e-06	1.6209400372777e-06	1.24687695175208e-07	1.40718970269163e-06	1.78125278821725e-08	7.12501115286902e-08	0.945054945054945	0.986842105263158	40	6	21	10	0	3	0	0	56140263	37	3	6.59063531640384e-07	1.06875167293035e-07	3.74063085525624e-07	1.78125278821725e-07	5.34375836465177e-08	0	5.34375836465177e-08	0	0	1	2.1	6	18	10	0	3
SRR1414613	740	259	190	237	5	45	1	3	40766867	686	54	1.68273907337544e-05	6.35319854233586e-06	4.66064757931975e-06	5.81354461209884e-06	1.32460510149087e-06	1.22648620508414e-07	1.10383758457573e-06	2.45297241016829e-08	7.35891723050486e-08	0.925925925925926	0.80168776371308	149	30	65	54	0	0	0	0	40766867	149	0	3.65492889115075e-06	7.35891723050486e-07	1.59443206660939e-06	1.32460510149087e-06	0	0	0	0	0	NA	1.2037037037037	26	43	35	0	0
SRR1415938	2708	1055	749	858	7	31	1	7	40667375	2662	46	6.5457876246008e-05	2.59421710892331e-05	1.8417711986574e-05	2.10979931702009e-05	1.13112783896182e-06	1.72128149407234e-07	7.62281804517749e-07	2.45897356296048e-08	1.72128149407234e-07	0.826086956521739	0.872960372960373	661	156	270	232	1	2	0	0	40667375	658	3	1.618004604428e-05	3.83599875821835e-06	6.6392286199933e-06	5.70481866606832e-06	7.37692068888144e-08	2.45897356296048e-08	4.91794712592096e-08	0	0	1	1.16379310344828	133	121	145	1	2
SRR1416074	337	87	82	98	6	63	0	1	49644802	267	70	5.37820656430456e-06	1.75244932994193e-06	1.65173385120964e-06	1.97402338315298e-06	1.41001670225213e-06	1.20858574478754e-07	1.26901503202692e-06	0	2.0143095746459e-08	0.985714285714286	0.836734693877551	69	10	27	29	1	2	0	0	49644802	66	3	1.32944431926629e-06	2.0143095746459e-07	5.43863585154393e-07	5.84149776647311e-07	6.0429287239377e-08	2.0143095746459e-08	4.0286191492918e-08	0	0	1	0.931034482758621	10	21	21	1	2
SRR1416362	595	205	170	157	3	52	0	8	43762338	532	63	1.21565717078461e-05	4.68439323328658e-06	3.88461877882301e-06	3.58755969573655e-06	1.43959401803441e-06	6.85520960968767e-08	1.18823633234586e-06	0	1.82805589591671e-07	0.873015873015873	1.0828025477707	146	35	65	44	0	1	0	1	43762338	144	2	3.29050061265008e-06	7.99774454463562e-07	1.48529541543233e-06	1.00543074275419e-06	4.57013973979178e-08	0	2.28506986989589e-08	0	2.28506986989589e-08	0.5	1.47727272727273	20	42	32	0	1
SRR1416773	234	46	48	74	3	60	0	3	47073563	168	66	3.56888217703002e-06	9.77193929424888e-07	1.01968062200858e-06	1.57200762559656e-06	1.4020608552618e-06	6.37300388755361e-08	1.27460077751072e-06	0	6.37300388755361e-08	0.954545454545454	0.648648648648649	34	4	15	12	1	1	0	1	47073563	31	3	6.58543735047207e-07	8.49733851673815e-08	3.18650194377681e-07	2.54920155502145e-07	6.37300388755361e-08	2.12433462918454e-08	2.12433462918454e-08	0	2.12433462918454e-08	0.666666666666667	1.25	4	15	11	1	1
SRR1417524	6820	2448	2414	1792	20	124	1	21	55326728	6654	166	0.000120267368784216	4.42462456843643e-05	4.36317144943037e-05	3.23894086055478e-05	3.00035816323712e-06	3.61488935329774e-07	2.2412313990446e-06	1.80744467664887e-08	3.79563382096263e-07	0.867469879518072	1.34709821428571	1898	395	927	564	4	7	0	1	55326728	1886	12	3.40884066015977e-05	7.13940647276304e-06	1.6755012152535e-05	1.01939879762996e-05	2.16893361197864e-07	7.22977870659548e-08	1.26521127365421e-07	0	1.80744467664887e-08	0.916666666666667	1.6436170212766	354	276	285	4	7
SRR1418302	572	198	172	153	2	43	0	4	39799313	523	49	1.31409303472148e-05	4.97496024617309e-06	4.32168263808976e-06	3.84428746295194e-06	1.23117703061859e-06	5.02521236987181e-08	1.08042065952244e-06	0	1.00504247397436e-07	0.918367346938775	1.12418300653595	119	30	57	31	0	1	0	0	39799313	118	1	2.96487529822437e-06	7.53781855480772e-07	1.43218552541347e-06	7.78907917330131e-07	2.51260618493591e-08	0	2.51260618493591e-08	0	0	1	1.83870967741935	30	40	28	0	1
SRR1418433	3205	1206	884	923	42	140	1	9	58487411	3013	192	5.15153594335027e-05	2.0619821930569e-05	1.51143636705e-05	1.57811738324338e-05	3.28275772028958e-06	7.18103251313347e-07	2.39367750437782e-06	1.70976964598416e-08	1.53879268138574e-07	0.947916666666667	0.957746478873239	842	211	323	275	12	21	0	0	58487411	809	33	1.38320364360118e-05	3.60761395302658e-06	5.52255595652883e-06	4.70186652645644e-06	5.64223983174772e-07	2.05172357518099e-07	3.59051625656673e-07	0	0	1	1.17454545454545	193	144	141	11	14
SRR1421048	534	173	145	161	7	42	0	6	55919152	479	55	8.56593819591542e-06	3.09375220854565e-06	2.59302930774057e-06	2.87915667962919e-06	9.83562840867115e-07	1.25180725201269e-07	7.51084351207615e-07	0	1.07297764458231e-07	0.890909090909091	0.900621118012422	120	27	50	41	0	1	0	1	55919152	118	2	2.11018936767854e-06	4.82839940062038e-07	8.94148037151922e-07	7.33201390464576e-07	3.57659214860769e-08	0	1.78829607430384e-08	0	1.78829607430384e-08	0.5	1.21951219512195	24	31	29	0	1
SRR1429912	544	173	174	161	0	32	0	4	57790908	508	36	8.79031006053755e-06	2.99355047337204e-06	3.01085423333373e-06	2.78590535383178e-06	6.22935358620771e-07	0	5.53720318774019e-07	0	6.92150398467524e-08	0.888888888888889	1.08074534161491	122	27	62	32	0	1	0	0	57790908	121	1	2.09375495536426e-06	4.67201518965578e-07	1.07283311762466e-06	5.53720318774019e-07	1.73037599616881e-08	0	1.73037599616881e-08	0	0	1	1.9375	26	44	31	0	1
SRR1430202	224	51	50	68	9	42	0	4	43386499	169	55	3.89522095341226e-06	1.1754808794321e-06	1.15243223473735e-06	1.5673078392428e-06	1.26767545821109e-06	2.07437802252724e-07	9.68043077179378e-07	0	9.21945787789884e-08	0.927272727272727	0.735294117647059	42	8	19	10	2	2	0	1	43386499	37	5	8.52799853705642e-07	1.84389157557977e-07	4.37924249200195e-07	2.30486446947471e-07	1.15243223473735e-07	4.60972893894942e-08	4.60972893894942e-08	0	2.30486446947471e-08	0.8	1.9	7	17	9	2	2
SRR1431121	420	137	95	121	21	41	0	5	42829679	353	67	8.24194829944908e-06	3.19871647882301e-06	2.21808806925683e-06	2.82514375136923e-06	1.56433579621272e-06	4.9031420478309e-07	9.57280114100318e-07	0	1.16741477329307e-07	0.925373134328358	0.785123966942149	100	22	42	23	11	1	0	1	42829679	87	13	2.03130170552994e-06	5.13662500248951e-07	9.80628409566179e-07	5.37010795714813e-07	3.03527841056198e-07	2.56831250124476e-07	2.33482954658614e-08	0	2.33482954658614e-08	0.923076923076923	1.82608695652174	19	32	19	3	1
SRR1431493	245	48	57	77	4	52	0	7	39877214	182	63	4.56400991302953e-06	1.20369492211768e-06	1.42938772001474e-06	1.93092727089711e-06	1.57984958527945e-06	1.00307910176473e-07	1.30400283229415e-06	0	1.75538842808828e-07	0.888888888888889	0.74025974025974	30	6	15	6	1	1	0	1	39877214	27	3	6.77078393691194e-07	1.5046186526471e-07	3.76154663161775e-07	1.5046186526471e-07	7.52309326323549e-08	2.50769775441183e-08	2.50769775441183e-08	0	2.50769775441183e-08	0.666666666666667	2.5	6	14	6	1	1
SRR1434436	3271	1249	983	945	11	77	0	6	54270111	3177	94	5.85405104478227e-05	2.30145097731604e-05	1.81131009663865e-05	1.74128997082759e-05	1.73207679637877e-06	2.02689837874111e-07	1.41882886511878e-06	0	1.10558093385879e-07	0.936170212765957	1.04021164021164	852	175	394	274	3	5	0	1	54270111	843	9	1.55334121207159e-05	3.22461105708813e-06	7.2599814656727e-06	5.04881959795513e-06	1.65837140078818e-07	5.52790466929393e-08	9.21317444882322e-08	0	1.84263488976464e-08	0.888888888888889	1.43795620437956	161	162	152	3	5
SRR1434999	747	253	233	194	10	48	0	9	52301746	680	67	1.30014780003712e-05	4.83731460896162e-06	4.454918197186e-06	3.70924519422354e-06	1.28102797944833e-06	1.91198205887811e-07	9.17751388261493e-07	0	1.7207838529903e-07	0.865671641791045	1.20103092783505	167	44	70	38	2	10	0	3	52301746	152	15	2.90621272949473e-06	8.41272105906369e-07	1.33838744121468e-06	7.26553182373682e-07	2.86797308831717e-07	3.82396411775622e-08	1.91198205887811e-07	0	5.73594617663433e-08	0.8	1.84210526315789	42	51	31	2	9
SRR1435857	329	103	101	76	2	42	0	5	30674552	280	49	9.12808767345649e-06	3.35783225130721e-06	3.29263162506823e-06	2.47762379708105e-06	1.59741534285489e-06	6.52006262389749e-08	1.36921315101847e-06	0	1.63001565597437e-07	0.897959183673469	1.32894736842105	59	6	33	19	1	0	0	0	30674552	58	1	1.89081816093027e-06	1.95601878716925e-07	1.07581033294309e-06	6.19405949270262e-07	3.26003131194874e-08	3.26003131194874e-08	0	0	0	1	1.73684210526316	6	25	16	1	0
SRR1436187	141	18	17	28	4	70	0	4	32564897	63	78	1.93459847270513e-06	5.52742420772895e-07	5.22034508507735e-07	8.59821543424504e-07	2.39521715668255e-06	1.22831649060643e-07	2.14955385856126e-06	0	1.22831649060643e-07	0.948717948717949	0.607142857142857	16	3	6	5	0	1	0	1	32564897	14	2	4.29910771712252e-07	9.21237367954826e-08	1.84247473590965e-07	1.53539561325804e-07	6.14158245303217e-08	0	3.07079122651609e-08	0	3.07079122651609e-08	0.5	1.2	3	6	5	0	1
SRR1440032	704	213	185	229	9	57	0	11	39025939	627	77	1.60662373812453e-05	5.45790839267186e-06	4.74043686687462e-06	5.86789212169885e-06	1.97304669594241e-06	2.30615847577684e-07	1.46056703465867e-06	0	2.81863813706058e-07	0.857142857142857	0.807860262008734	151	35	58	50	3	5	0	0	39025939	143	8	3.66422957817876e-06	8.9683940724655e-07	1.48619101772285e-06	1.28119915320936e-06	2.04991864513497e-07	7.68719491925614e-08	1.28119915320936e-07	0	0	1	1.16	34	35	40	3	4
SRR1440787	370	73	122	78	8	81	0	8	44281895	273	97	6.16504781468815e-06	1.64852926912907e-06	2.75507631279104e-06	1.76144223276804e-06	2.19051149459615e-06	1.80660741822363e-07	1.82919001095143e-06	0	1.80660741822363e-07	0.917525773195876	1.56410256410256	80	12	44	19	1	3	0	1	44281895	75	5	1.69369445458466e-06	2.70991112733545e-07	9.93634080022998e-07	4.29069261828113e-07	1.12912963638977e-07	2.25825927277954e-08	6.77477781833862e-08	0	2.25825927277954e-08	0.8	2.31578947368421	11	22	17	1	3
SRR1442127	2428	906	882	579	10	45	1	5	42346235	2367	61	5.58963506436877e-05	2.1395054365518e-05	2.08282979584844e-05	1.36729983196853e-05	1.44050586787704e-06	2.36148502930662e-07	1.06266826318798e-06	2.36148502930662e-08	1.18074251465331e-07	0.901639344262295	1.52331606217617	674	137	358	171	4	4	0	0	42346235	666	8	1.57274902951821e-05	3.23523449015007e-06	8.4541164049177e-06	4.03813940011432e-06	1.8891880234453e-07	9.44594011722648e-08	9.44594011722648e-08	0	0	1	2.09356725146199	127	135	104	4	4
SRR1443633	592	186	139	209	10	40	0	8	42926906	534	58	1.24397504912187e-05	4.33294680031214e-06	3.23806239378165e-06	4.86874129712493e-06	1.35113394848443e-06	2.3295412904904e-07	9.31816516196159e-07	0	1.86363303239232e-07	0.862068965517241	0.665071770334928	163	39	58	59	3	4	0	0	42926906	156	7	3.63408441316502e-06	9.08521103291255e-07	1.35113394848443e-06	1.37442936138933e-06	1.63067890334328e-07	6.98862387147119e-08	9.31816516196159e-08	0	0	1	0.983050847457627	36	33	35	3	4
SRR1445939	3277	1211	952	1035	11	61	0	7	47065363	3198	79	6.79480576830991e-05	2.57301744384719e-05	2.02271891539432e-05	2.19906940906841e-05	1.6785167470184e-06	2.33717521736739e-07	1.29606989326737e-06	0	1.48729332014288e-07	0.911392405063291	0.919806763285024	883	210	333	330	4	4	0	2	47065363	873	10	1.85486724069248e-05	4.46187996042865e-06	7.075266794394e-06	7.01152565210216e-06	2.12470474306126e-07	8.49881897224505e-08	8.49881897224505e-08	0	4.24940948612252e-08	0.8	1.00909090909091	190	134	134	4	4
SRR1445960	414	111	105	141	3	49	1	4	38457192	357	57	9.28304905880804e-06	2.88632617794872e-06	2.73030854670825e-06	3.66641433415107e-06	1.48216749678448e-06	7.80088156202356e-08	1.27414398846385e-06	2.60029385400785e-08	1.04011754160314e-07	0.912280701754386	0.74468085106383	84	18	34	31	0	1	0	0	38457192	83	1	2.15824389882652e-06	4.68052893721414e-07	8.8409991036267e-07	8.06091094742435e-07	2.60029385400785e-08	0	2.60029385400785e-08	0	0	1	1.09677419354839	18	29	29	0	1
SRR1446806	1225	451	348	365	3	53	0	5	48895726	1164	61	2.38057616733209e-05	9.22371006414753e-06	7.11718647965264e-06	7.46486512952073e-06	1.24755280246785e-06	6.13550558590745e-08	1.08393932017698e-06	0	1.02258426431791e-07	0.918032786885246	0.953424657534247	288	65	115	102	1	4	0	1	48895726	282	6	5.767375250753e-06	1.32935954361328e-06	2.35194380793119e-06	2.08607189920853e-06	1.22710111718149e-07	2.04516852863582e-08	8.18067411454326e-08	0	2.04516852863582e-08	0.833333333333333	1.12745098039216	61	61	69	1	4
SRR1452556	487	112	100	127	5	137	0	6	44244313	339	148	7.66200166787537e-06	2.53139878112697e-06	2.26017748314908e-06	2.87042540359933e-06	3.34506267506063e-06	1.13008874157454e-07	3.09644315191424e-06	0	1.35610648988945e-07	0.95945945945946	0.78740157480315	72	19	26	22	0	4	0	1	44244313	67	5	1.51431891370988e-06	4.29433721798325e-07	5.8764614561876e-07	4.97239046292797e-07	1.13008874157454e-07	0	9.04070993259631e-08	0	2.26017748314908e-08	0.8	1.18181818181818	19	21	20	0	2
SRR1453047	587	161	164	181	4	72	0	5	43018217	506	81	1.17624586811676e-05	3.74260048946241e-06	3.81233838678158e-06	4.20751980492357e-06	1.88292322761773e-06	9.29838630922337e-08	1.67370953566021e-06	0	1.16229828865292e-07	0.938271604938272	0.906077348066298	123	17	63	37	1	5	0	0	43018217	117	6	2.71977799544784e-06	3.95181418141993e-07	1.46449584370268e-06	8.60100733603162e-07	1.39475794638351e-07	2.32459657730584e-08	1.16229828865292e-07	0	0	1	1.7027027027027	17	39	25	1	4
SRR1453277	350	85	72	100	6	82	0	5	53560779	257	93	4.79828719444129e-06	1.58698214602144e-06	1.3442672295711e-06	1.86703781884875e-06	1.73634517152934e-06	1.12022269130925e-07	1.53097101145598e-06	0	9.33518909424376e-08	0.946236559139785	0.72	52	10	27	11	1	0	0	3	53560779	48	4	8.96178153047401e-07	1.86703781884875e-07	5.04100211089163e-07	2.05374160073363e-07	7.468151275395e-08	1.86703781884875e-08	0	0	5.60111345654625e-08	0.25	2.45454545454545	10	20	10	1	0
SRR1453893	3767	1469	1189	988	15	101	0	5	45101934	3646	121	8.08391054804878e-05	3.2570665373241e-05	2.63625058739166e-05	2.19059342333302e-05	2.6828117836366e-06	3.3257997317809e-07	2.23937181939914e-06	0	1.10859991059363e-07	0.958677685950413	1.20344129554656	990	245	454	279	7	5	0	0	45101934	978	12	2.16842142512115e-05	5.43213956190881e-06	1.00660871881902e-05	6.18598750111248e-06	2.66063978542472e-07	1.55203987483109e-07	1.10859991059363e-07	0	0	1	1.62724014336918	210	189	169	7	3
SRR1453991	534	190	127	157	6	49	1	4	44590834	474	60	1.06299873198155e-05	4.26096538136066e-06	2.84811896543581e-06	3.52090297301907e-06	1.34556801516652e-06	1.34556801516653e-07	1.09888054571933e-06	2.24261335861088e-08	8.9704534344435e-08	0.916666666666667	0.808917197452229	96	23	37	34	1	1	0	0	44590834	94	2	2.10805655709422e-06	5.15801072480501e-07	8.29766942686024e-07	7.62488541927698e-07	4.48522671722175e-08	2.24261335861088e-08	2.24261335861088e-08	0	0	1	1.08823529411765	22	26	25	1	1
SRR1454289	1517	528	515	407	9	54	0	4	41424372	1450	67	3.50035481527638e-05	1.27461196032133e-05	1.24322946887402e-05	9.82513386081025e-06	1.61740532843805e-06	2.17263402327499e-07	1.303580413965e-06	0	9.65615121455553e-08	0.940298507462687	1.26535626535627	380	75	181	119	3	1	0	1	41424372	375	5	9.05264176364581e-06	1.81052835272916e-06	4.36940842458638e-06	2.87270498633027e-06	1.20701890181944e-07	7.24211341091665e-08	2.41403780363888e-08	0	2.41403780363888e-08	0.8	1.52100840336134	67	94	73	3	1
SRR1455631	202	39	50	66	7	38	1	1	36657742	155	47	4.2283018959542e-06	1.06389531575622e-06	1.36396835353361e-06	1.80043822666437e-06	1.2821302523216e-06	1.90955569494706e-07	1.03661594868555e-06	2.72793670706723e-08	2.72793670706723e-08	0.957446808510638	0.757575757575757	46	6	24	12	4	0	0	0	36657742	42	4	1.14573341696824e-06	1.63676202424034e-07	6.54704809696135e-07	3.27352404848067e-07	1.09117468282689e-07	1.09117468282689e-07	0	0	0	1	2	6	20	10	4	0
SRR1455783	481	123	169	118	4	64	0	3	50759598	410	71	8.07729013141515e-06	2.42318703942454e-06	3.32941959075405e-06	2.32468350123655e-06	1.39875024226945e-06	7.88028305503917e-08	1.26084528880627e-06	0	5.91021229127938e-08	0.957746478873239	1.43220338983051	76	12	50	13	0	1	0	0	50759598	75	1	1.47755307281984e-06	2.36408491651175e-07	9.85035381879896e-07	2.56109199288773e-07	1.97007076375979e-08	0	1.97007076375979e-08	0	0	1	3.84615384615385	12	37	12	0	1
SRR1457682	217	49	54	58	8	45	0	3	44687240	161	56	3.60281816464834e-06	1.09650987619732e-06	1.2083986390746e-06	1.29790964937642e-06	1.25315414422551e-06	1.79022020603644e-07	1.0069988658955e-06	0	6.71332577263666e-08	0.946428571428571	0.931034482758621	40	7	21	8	1	3	0	0	44687240	36	4	8.055990927164e-07	1.56644268028189e-07	4.69932804084566e-07	1.79022020603644e-07	8.95110103018222e-08	2.23777525754555e-08	6.71332577263666e-08	0	0	1	2.625	7	17	7	1	3
SRR1457727	630	180	200	158	13	73	1	5	56796724	538	92	9.47237731528318e-06	3.16919687128434e-06	3.5213298569826e-06	2.78185058701625e-06	1.61981173421199e-06	2.28886440703869e-07	1.28528539779865e-06	1.7606649284913e-08	8.80332464245649e-08	0.934782608695652	1.26582278481013	133	19	76	26	5	7	0	0	56796724	121	12	2.13040456347447e-06	3.34526336413347e-07	1.33810534565339e-06	4.57772881407738e-07	2.11279791418956e-07	8.80332464245649e-08	1.23246544994391e-07	0	0	1	2.92307692307692	18	47	23	5	5
SRR1458992	1325	491	480	298	11	44	0	1	32243318	1269	56	3.93569917339152e-05	1.52279613407032e-05	1.48868053839868e-05	9.24222500922517e-06	1.73679396146513e-06	3.41155956716365e-07	1.36462382686546e-06	0	3.10141778833059e-08	0.982142857142857	1.61073825503356	342	76	175	84	3	4	0	0	32243318	335	7	1.03897495909075e-05	2.35707751913125e-06	5.42748112957854e-06	2.6051909421977e-06	2.17099245183142e-07	9.30425336499178e-08	1.24056711533224e-07	0	0	1	2.08333333333333	68	95	62	3	4
SRR1464226	1597	477	498	463	18	131	0	10	49832616	1438	159	2.88566026716318e-05	9.57204414072903e-06	9.99345488906302e-06	9.29110364183971e-06	3.19068138024301e-06	3.61209212857699e-07	2.62880038246437e-06	0	2.00671784920944e-07	0.937106918238994	1.0755939524838	415	75	199	125	5	8	0	3	49832616	399	16	8.00680421834567e-06	1.50503838690708e-06	3.99336851992679e-06	2.5083973115118e-06	3.21074855873511e-07	1.00335892460472e-07	1.60537427936755e-07	0	6.02015354762832e-08	0.8125	1.592	52	90	77	4	7
SRR1464724	2262	742	717	672	28	95	0	8	39175098	2131	131	5.4396800743166e-05	1.89406035436082e-05	1.83024430468559e-05	1.71537541527018e-05	3.34396100298205e-06	7.14739756362575e-07	2.42500988765874e-06	0	2.04211358960736e-07	0.938931297709924	1.06696428571429	625	146	256	207	7	6	0	3	39175098	609	16	1.5545589700886e-05	3.72685730103343e-06	6.53476348674354e-06	5.28396891310904e-06	4.08422717921471e-07	1.78684939090644e-07	1.53158519220552e-07	0	7.65792596102759e-08	0.8125	1.23671497584541	117	91	97	7	6
SRR1465674	179	35	33	61	5	41	0	4	43590309	129	50	2.95937337815155e-06	8.02930761513987e-07	7.57049003713188e-07	1.39939361292438e-06	1.14704394501998e-06	1.14704394501998e-07	9.40576034916385e-07	0	9.17635156015985e-08	0.92	0.540983606557377	21	3	13	5	0	0	0	0	43590309	21	0	4.81758456908392e-07	6.88226367011989e-08	2.98231425705195e-07	1.14704394501998e-07	0	0	0	0	0	NA	2.6	3	10	5	0	0
SRR1466321	211	53	50	71	3	32	0	2	30819008	174	37	5.64586634326452e-06	1.71971790915528e-06	1.62237538599555e-06	2.30377304811368e-06	1.20055778563671e-06	9.73425231597331e-08	1.03832024703715e-06	0	6.48950154398221e-08	0.945945945945946	0.704225352112676	30	5	17	8	0	0	0	0	30819008	30	0	9.73425231597331e-07	1.62237538599555e-07	5.51607631238488e-07	2.59580061759288e-07	0	0	0	0	0	NA	2.125	5	15	8	0	0
SRR1468787	684	252	257	139	6	26	2	2	31399885	648	36	2.06370182565955e-05	8.02550709978715e-06	8.18474335176705e-06	4.42676780504132e-06	1.14650101425531e-06	1.91083502375884e-07	8.28028510295499e-07	6.36945007919615e-08	6.36945007919615e-08	0.888888888888889	1.84892086330935	163	39	80	42	2	0	0	0	31399885	161	2	5.1274073137529e-06	1.24204276544325e-06	2.54778003167846e-06	1.33758451663119e-06	6.36945007919615e-08	6.36945007919615e-08	0	0	0	1	1.9047619047619	35	47	33	2	0
SRR1468931	230	41	29	70	11	77	0	2	49367934	140	90	2.8358488730762e-06	8.30498598543743e-07	5.87425837994355e-07	1.4179244365381e-06	1.82304570412041e-06	2.22816697170273e-07	1.55971688019191e-06	0	4.05121267582314e-08	0.977777777777778	0.414285714285714	28	6	5	6	5	6	0	0	49367934	17	11	3.44353077444967e-07	1.21536380274694e-07	1.01280316895578e-07	1.21536380274694e-07	2.22816697170273e-07	1.01280316895578e-07	1.21536380274694e-07	0	0	1	0.833333333333333	6	5	6	5	5
SRR1472728	594	188	193	154	2	56	0	1	39054984	535	59	1.3698635749025e-05	4.81372620713402e-06	4.94175084030248e-06	3.94315870158851e-06	1.51069067138781e-06	5.12098532673832e-08	1.43387589148673e-06	0	2.56049266336916e-08	0.983050847457627	1.25324675324675	148	31	79	37	0	1	0	0	39054984	147	1	3.76392421515267e-06	7.9375272564444e-07	2.02278920406164e-06	9.4738228544659e-07	2.56049266336916e-08	0	2.56049266336916e-08	0	0	1	2.13513513513514	30	65	28	0	1
SRR1474908	949	352	352	207	4	33	0	1	44860199	911	38	2.03075336335445e-05	7.84659916466265e-06	7.84659916466265e-06	4.61433530421923e-06	8.47076046185172e-07	8.91658995984391e-08	7.35618671687123e-07	0	2.22914748996098e-08	0.973684210526316	1.70048309178744	243	51	134	55	1	1	0	1	44860199	240	3	5.34995397590635e-06	1.1368652198801e-06	2.98705763654771e-06	1.22603111947854e-06	6.68744246988294e-08	2.22914748996098e-08	2.22914748996098e-08	0	2.22914748996098e-08	0.666666666666667	2.43636363636364	47	72	34	1	1
SRR1475128	2218	715	705	680	36	67	5	10	31340357	2100	118	6.70062565018005e-05	2.28140349518035e-05	2.24949575398902e-05	2.16972640101068e-05	3.76511346057736e-06	1.14867868288801e-06	2.13781865981935e-06	1.59538705956668e-07	3.19077411913336e-07	0.872881355932203	1.03676470588235	654	146	270	211	8	13	1	5	31340357	627	27	2.00061537269662e-05	4.6585302139347e-06	8.61509012166007e-06	6.73253339137139e-06	8.61509012166007e-07	2.55261929530669e-07	4.14800635487337e-07	3.19077411913336e-08	1.59538705956668e-07	0.777777777777778	1.27962085308057	123	107	100	8	11
SRR1480347	887	329	269	216	4	67	0	2	48469885	814	73	1.67939329750834e-05	6.78771983882363e-06	5.5498378013482e-06	4.45637533491156e-06	1.50608981226178e-06	8.2525469165029e-08	1.38230160851424e-06	0	4.12627345825145e-08	0.972602739726027	1.24537037037037	197	50	103	42	0	2	0	0	48469885	195	2	4.02311662179516e-06	1.03156836456286e-06	2.1250308309995e-06	8.66517426232804e-07	4.12627345825145e-08	0	4.12627345825145e-08	0	0	1	2.45238095238095	47	68	34	0	1
SRR1481146	208	46	40	56	5	52	0	9	43796271	142	66	3.24228517080826e-06	1.05031773138859e-06	9.13319766424863e-07	1.27864767299481e-06	1.50697761460102e-06	1.14164970803108e-07	1.18731569635232e-06	0	2.05496947445594e-07	0.863636363636364	0.714285714285714	25	3	14	6	0	2	0	0	43796271	23	2	5.25158865694296e-07	6.84989824818647e-08	3.19661918248702e-07	1.36997964963729e-07	4.56659883212432e-08	0	4.56659883212432e-08	0	0	1	2.33333333333333	3	12	6	0	2
SRR1487764	1541	572	519	382	5	57	1	5	45415118	1473	68	3.24341334971319e-05	1.25949248882277e-05	1.14279126171157e-05	8.41129599178846e-06	1.49729876293617e-06	1.10095497274718e-07	1.25508866893179e-06	2.20190994549436e-08	1.10095497274718e-07	0.911764705882353	1.3586387434555	424	113	207	102	1	1	0	0	45415118	422	2	9.29205996998621e-06	2.48815823840863e-06	4.55795358717333e-06	2.24594814440425e-06	4.40381989098872e-08	2.20190994549436e-08	2.20190994549436e-08	0	0	1	2.02941176470588	98	88	69	1	1
SRR1487784	464	137	124	129	8	62	1	3	47775933	390	74	8.16310588848155e-06	2.86755258133839e-06	2.59544905172234e-06	2.70010425542082e-06	1.54889701473752e-06	1.6744832591757e-07	1.29772452586117e-06	2.09310407396963e-08	6.27931222190888e-08	0.945945945945946	0.961240310077519	98	23	49	23	3	0	0	0	47775933	95	3	1.98844887027115e-06	4.81413937013014e-07	1.02562099624512e-06	4.81413937013014e-07	6.27931222190888e-08	6.27931222190888e-08	0	0	0	1	2.1304347826087	22	33	16	3	0
SRR1490404	286	58	82	107	4	33	0	2	47296046	247	39	5.22242387873185e-06	1.2263181577589e-06	1.73376015407292e-06	2.26234556690003e-06	8.24593244010292e-07	8.45736660523377e-08	6.97732744931786e-07	0	4.22868330261688e-08	0.948717948717949	0.766355140186916	65	9	36	18	0	2	0	0	47296046	63	2	1.33203524032432e-06	1.9029074861776e-07	7.61162994471039e-07	3.80581497235519e-07	4.22868330261688e-08	0	4.22868330261688e-08	0	0	1	2	9	21	15	0	2
SRR598792	6194	2279	2428	1367	19	87	0	14	90751846	6074	120	6.69297680181624e-05	2.51124368313125e-05	2.67542767119029e-05	1.5063054474947e-05	1.32228715215336e-06	2.09362132424281e-07	9.58658185311184e-07	0	1.54266834417892e-07	0.883333333333333	1.77615215801024	1895	469	963	451	3	7	0	2	90751846	1883	12	2.07488892292064e-05	5.16793895299937e-06	1.06113543960307e-05	4.96959588017637e-06	1.32228715215336e-07	3.30571788038339e-08	7.71334172089458e-08	0	2.20381192025559e-08	0.833333333333333	2.13525498891353	273	202	159	3	7
SRR656457	217	49	36	52	11	64	0	5	49574653	137	80	2.76350900529753e-06	9.88408330361889e-07	7.26177548837306e-07	1.04892312609833e-06	1.61372788630512e-06	2.21887584366955e-07	1.2909823090441e-06	0	1.0085799289407e-07	0.9375	0.692307692307692	42	3	13	12	5	7	0	2	49574653	28	14	5.64804760206794e-07	6.05147957364422e-08	2.62230781524583e-07	2.42059182945769e-07	2.82402380103397e-07	1.0085799289407e-07	1.41201190051698e-07	0	4.03431971576281e-08	0.857142857142857	1.08333333333333	3	12	10	4	7
SRR656982	1694	611	561	440	6	67	0	9	57049971	1612	82	2.82559302265027e-05	1.07099090374647e-05	9.83348440264764e-06	7.7125367863903e-06	1.43733640110001e-06	1.0517095617805e-07	1.17440901065489e-06	0	1.57756434267074e-07	0.890243902439024	1.275	440	103	210	123	2	2	0	0	57049971	436	4	7.64242281560494e-06	1.80543474772318e-06	3.68098346623174e-06	2.15600460165002e-06	7.01139707853664e-08	3.50569853926832e-08	3.50569853926832e-08	0	0	1	1.70731707317073	88	106	83	2	2
SRR658719	1188	370	406	324	11	67	2	8	34307262	1100	88	3.20631824247589e-05	1.07848886337825e-05	1.18342291495019e-05	9.44406464147445e-06	2.56505459398071e-06	3.20631824247589e-07	1.95293929314441e-06	5.82966953177435e-08	2.33186781270974e-07	0.886363636363636	1.25308641975309	273	55	128	80	1	8	0	1	34307262	263	10	7.66601543428327e-06	1.60315912123795e-06	3.73098850033558e-06	2.33186781270974e-06	2.91483476588718e-07	2.91483476588718e-08	2.33186781270974e-07	0	2.91483476588718e-08	0.9	1.6	51	70	54	1	8
SRR663645	2544	814	865	768	17	79	0	1	53254345	2447	97	4.59493023527e-05	1.5285137766693e-05	1.62428061034269e-05	1.44213584825802e-05	1.82144762084671e-06	3.19222778911279e-07	1.48344703141124e-06	0	1.87778105241929e-08	0.989690721649484	1.12630208333333	604	116	306	172	9	1	0	0	53254345	594	10	1.11540194513706e-05	2.17822602080638e-06	5.74601002040303e-06	3.22978341016118e-06	1.87778105241929e-07	1.69000294717736e-07	1.87778105241929e-08	0	0	1	1.77906976744186	67	91	67	3	1
SRR665405	169	32	25	44	5	59	0	4	26294188	101	68	3.84115303351448e-06	1.21699898091548e-06	9.50780453840218e-07	1.67337359875878e-06	2.58612283444539e-06	1.90156090768044e-07	2.24384187106291e-06	0	1.52124872614435e-07	0.941176470588235	0.568181818181818	18	1	9	2	0	6	0	0	26294188	12	6	4.56374617843304e-07	3.80312181536087e-08	3.42280963382478e-07	7.60624363072174e-08	2.28187308921652e-07	0	2.28187308921652e-07	0	0	1	4.5	1	7	2	0	3
SRR7818898	3161	988	1278	796	17	79	1	2	45593846	3062	99	6.71581862166223e-05	2.1669591111046e-05	2.80300986233976e-05	1.74584964821788e-05	2.17134566800967e-06	3.72857336930953e-07	1.73268997750267e-06	2.19327845253502e-08	4.38655690507004e-08	0.96969696969697	1.60552763819095	1528	355	790	355	10	15	1	2	45593846	1500	28	3.28991767880253e-05	7.78613850649932e-06	1.73268997750267e-05	7.78613850649932e-06	6.14117966709805e-07	2.19327845253502e-07	3.28991767880253e-07	2.19327845253502e-08	4.38655690507004e-08	0.892857142857143	2.22535211267606	261	166	144	10	13
SRR7818899	55489	19101	21631	13704	397	570	16	70	53365735	54436	1053	0.00102005528453792	0.000357926298588411	0.000405334996323015	0.00025679398962649	1.97317623377622e-05	7.43923043503477e-06	1.0681010952065e-05	2.99817851286036e-07	1.31170309937641e-06	0.918328584995251	1.57844424985406	29243	8474	13777	6617	165	189	6	15	53365735	28868	375	0.00054094635818283	0.000158791029487367	0.000258161908572982	0.000123993420122481	7.02698088951647e-06	3.09187159138725e-06	3.5415983683163e-06	1.12431694232263e-07	2.81079235580659e-07	0.944	2.08206135711047	3149	744	862	131	154
SRR7818900	164290	47959	49292	66257	270	450	7	55	54487003	163508	782	0.00300086242585227	0.000880191556874582	0.000904656106704933	0.00121601476227276	1.43520464871228e-05	4.95531016818818e-06	8.25885028031364e-06	1.28471004360434e-07	1.00941503426056e-06	0.920716112531969	0.743951582474305	86191	20666	30943	34271	124	165	0	22	54487003	85880	311	0.0015761556934963	0.000379283110873248	0.000567896898274989	0.000628975684348064	5.70778319372787e-06	2.27577207724198e-06	3.02824510278167e-06	0	4.03766013704222e-07	0.929260450160772	0.90289165766975	8231	1907	3039	105	138
SRR7818901	66189	21687	27087	15985	505	771	37	117	44910514	64759	1430	0.00144195633120565	0.000482893604824919	0.000603132709636768	0.000355930016743963	3.18410962742488e-05	1.1244582949997e-05	1.71674721870251e-05	8.23860532970075e-07	2.60518060425672e-06	0.892307692307692	1.69452611823585	34516	9271	17066	7589	212	333	11	34	44910514	33926	590	0.000755413309230885	0.000206432729761231	0.000380000104207224	0.00016898047526243	1.3137235525739e-05	4.72049818890962e-06	7.41474479673067e-06	2.44931509801914e-07	7.57061030296825e-07	0.923728813559322	2.24878113058374	2988	794	877	170	234
SRR7818902	182880	56946	75233	50044	181	410	20	46	44903109	182223	657	0.00405813771157806	0.00126819726447004	0.00167545191581278	0.00111448853129524	1.46315035780707e-05	4.03090129015343e-06	9.1307708782481e-06	4.45403457475517e-07	1.02442795219369e-06	0.899543378995434	1.50333706338422	96244	24391	47322	24298	66	154	7	6	44903109	96011	233	0.00213818156778409	0.000543191786564267	0.00105386912073282	0.000541120660487005	5.18895027958977e-06	1.46983140966921e-06	3.42960662256148e-06	1.55891210116431e-07	1.33621037242655e-07	0.944206008583691	1.94756770104535	5652	1357	1799	60	134
SRR7818903	43529	13619	20976	7340	430	993	67	104	50013003	41935	1594	0.000838481944385543	0.000272309183273798	0.000419410927994066	0.000146761833117679	3.18717114427222e-05	8.59776406547713e-06	1.98548365512065e-05	1.33965161020225e-06	2.07945921583633e-06	0.892722710163112	2.85776566757493	23776	6259	13397	3520	190	362	17	31	50013003	23176	600	0.000463399488329065	0.000125147454153073	0.000267870337639993	7.03816965359988e-05	1.19968800913634e-05	3.79901202893176e-06	7.23811765512261e-06	3.39911602588631e-07	6.19838804720444e-07	0.92	3.80596590909091	1407	462	302	175	328
SRR7818904	59169	19193	25555	13461	307	593	14	46	49995402	58209	960	0.00116428706783876	0.000383895303012065	0.000511147005078587	0.000269244759748106	1.92017657943825e-05	6.14056468632855e-06	1.1861090745905e-05	2.80025751168077e-07	9.20084610980826e-07	0.9375	1.89844736646609	28824	6892	15436	6122	129	217	5	23	49995402	28450	374	0.000569052330052272	0.000137852676932171	0.000308748392502174	0.000122451260617926	7.4806879240615e-06	2.58023727862014e-06	4.3403991431052e-06	1.00009196845742e-07	4.60042305490413e-07	0.925133689839572	2.52139823587063	4219	1310	1439	114	167
SRR7818905	10577	3327	4597	2452	42	148	4	7	44624096	10376	201	0.000232520116485945	7.45561321847282e-05	0.000103016092471655	5.49478918295622e-05	4.50429292730098e-06	9.41195537047966e-07	3.31659379721664e-06	8.96376701950444e-08	1.56865922841328e-07	0.945273631840796	1.87479608482871	4944	1213	2650	1025	20	32	0	4	44624096	4888	56	0.000109537232978344	2.71826234866472e-05	5.93849565042169e-05	2.29696529874801e-05	1.25492738273062e-06	4.48188350975222e-07	7.17101361560355e-07	0	8.96376701950444e-08	0.928571428571429	2.58536585365854	904	461	371	20	30
SRR7818906	67292	20121	25862	20126	422	660	18	83	47289347	66109	1183	0.00139796813011607	0.000425486949523748	0.000546888499010147	0.000425592681582175	2.50162050239349e-05	8.92378573127686e-06	1.39566317124235e-05	3.80635410338823e-07	1.75515216989569e-06	0.914623837700761	1.28500447182749	35114	8466	16019	10154	191	254	8	22	47289347	34639	475	0.000732490554373694	0.00017902552132936	0.000338744368789867	0.000214720664254467	1.00445455506078e-05	4.03896463192862e-06	5.37118856811451e-06	1.69171293483921e-07	4.65221057080784e-07	0.936842105263158	1.57760488477447	3342	825	1189	162	200
SRR7818907	34581	11922	12549	8954	251	833	13	59	43917201	33425	1156	0.000761091309075002	0.00027146538778735	0.000285742253929161	0.000203883667358491	2.63222603826687e-05	5.71530048101198e-06	1.89675111580995e-05	2.96011578697832e-07	1.34343716485939e-06	0.937716262975779	1.40149653786017	16500	4503	7473	4247	109	148	6	14	43917201	16223	277	0.000369399680093456	0.000102533856836641	0.000170161117508377	9.67047057484378e-05	6.30732363840765e-06	2.48194323677413e-06	3.36997797286762e-06	1.36620728629769e-07	3.18781700136127e-07	0.927797833935018	1.75959500824111	2554	630	796	96	135
SRR7818908	100678	28628	49054	21944	340	633	31	48	47144898	99626	1052	0.00211318730607923	0.000607234318334934	0.00104049434999308	0.000465458637751215	2.2314185513775e-05	7.21180900635314e-06	1.34266914735928e-05	6.57547291755727e-07	1.01813774207338e-06	0.92490494296578	2.23541742617572	55298	13214	30545	11222	129	158	10	20	47144898	54981	317	0.00116621314993618	0.000280284835911619	0.00064789619440899	0.000238032119615573	6.72395133827631e-06	2.73624518182222e-06	3.35137006765822e-06	2.12112029598622e-07	4.24224059197243e-07	0.905362776025237	2.72188558189271	2063	746	678	108	131
SRR7818909	2804	775	843	987	132	44	5	18	53629541	2605	199	4.85739753021567e-05	1.44509907328873e-05	1.57189486294503e-05	1.84040359398191e-05	3.71064149141235e-06	2.46133003450468e-06	8.20443344834892e-07	9.32321982766923e-08	3.35635913796092e-07	0.884422110552764	0.854103343465046	1263	278	525	438	7	13	1	1	53629541	1241	22	2.3140231612275e-05	5.18371022418409e-06	9.78938081905269e-06	8.16714056903825e-06	4.10221672417446e-07	1.30525077587369e-07	2.424037155194e-07	1.86464396553385e-08	1.86464396553385e-08	0.909090909090909	1.1986301369863	145	124	111	5	12
SRR7818910	160369	51828	56836	51015	269	363	5	53	50157069	159679	690	0.003183579168073	0.00103331396816668	0.0011331603128564	0.00101710488704992	1.37567847116425e-05	5.36315230062586e-06	7.23726500047281e-06	9.96868457365402e-08	1.05668056480733e-06	0.915942028985507	1.11410369499167	82655	20827	36304	25271	126	114	0	13	50157069	82402	253	0.00164287909247648	0.000415235587230984	0.000723806249523871	0.000503837255721621	5.04415439426893e-06	2.51210851256081e-06	2.27286008279312e-06	0	2.59185798915004e-07	0.948616600790514	1.43658739266353	10316	2266	3470	117	104
SRR7818911	145937	45736	58346	40769	352	663	20	51	47458715	144851	1086	0.00305214753496802	0.00096370076602369	0.00122940538950538	0.00085904137943895	2.28830468755844e-05	7.41697283628518e-06	1.39700369047076e-05	4.21418911152567e-07	1.07461822343905e-06	0.934622467771639	1.43113640265888	81438	21194	38262	21594	137	237	3	11	47458715	81050	388	0.00170780013744578	0.000446577620148375	0.000806216518925976	0.000455005998371427	8.1755268763598e-06	2.88671954139508e-06	4.99381409715792e-06	6.32128366728851e-08	2.31780401133912e-07	0.963917525773196	1.77188107807724	3565	803	896	107	172
SRR7818912	32607	9975	11972	10524	59	59	6	12	43004906	32471	136	0.000755053388559901	0.000231950280277325	0.00027838684265465	0.000244716265627926	3.16242988648783e-06	1.3719364948734e-06	1.3719364948734e-06	1.39518965580346e-07	2.79037931160691e-07	0.867647058823529	1.13759026985937	16009	3816	7465	4696	13	17	0	2	43004906	15977	32	0.00037151575217953	8.87340621090998e-05	0.00017358484634288	0.000109196843727551	7.44101149761843e-07	3.02291092090749e-07	3.95303735810979e-07	0	4.65063218601152e-08	0.9375	1.58965076660988	1863	589	772	11	17
SRR7818913	456040	139370	262288	52976	381	885	43	97	51035998	454634	1406	0.00890810443248313	0.0027308175691989	0.00513927443919094	0.00103801242409328	2.75491820498935e-05	7.46531889118735e-06	1.73407013614194e-05	8.4254255202377e-07	1.90061924526292e-06	0.900426742532006	4.95107218363032	249710	61316	161617	26295	156	288	17	21	51035998	249228	482	0.00488337663152977	0.00120142649116022	0.00316672557280059	0.000515224567568954	9.44431418780132e-06	3.05666600269088e-06	5.64307569727548e-06	3.33098218241955e-07	4.11474269593004e-07	0.921161825726141	6.14630157824682	11392	3246	2139	136	227
SRR7818914	319105	92642	154490	71468	210	251	17	27	46747323	318600	505	0.00681536352359685	0.00198176053845907	0.00330478816936747	0.00152881481577031	1.08027576252869e-05	4.49223584417871e-06	5.36929141375646e-06	3.63657187385896e-07	5.77573179965835e-07	0.912871287128713	2.16166675994851	178736	39701	101235	37596	85	110	6	3	46747323	178532	204	0.00381908499872816	0.000849267882141615	0.00216557855088301	0.000804238565703538	4.36388624863075e-06	1.81828593692948e-06	2.35307591837933e-06	1.28349595547963e-07	6.41747977739816e-08	0.955882352941177	2.69270667092244	5180	1343	1341	79	101
SRR808590	437	78	66	119	12	150	0	12	62767596	263	174	4.19006010681053e-06	1.24267942331263e-06	1.05149797357222e-06	1.89588270992568e-06	2.77213102123586e-06	1.91181449740404e-07	2.38976812175505e-06	0	1.91181449740404e-07	0.931034482758621	0.554621848739496	51	10	14	20	4	2	0	1	62767596	44	7	7.00998649048149e-07	1.5931787478367e-07	2.23045024697138e-07	3.1863574956734e-07	1.11522512348569e-07	6.37271499134681e-08	3.1863574956734e-08	0	1.5931787478367e-08	0.857142857142857	0.7	6	14	11	4	2
SRR810761	806	263	206	263	11	59	0	4	64065959	732	74	1.14257245411717e-05	4.10514419990185e-06	3.21543614136799e-06	4.10514419990185e-06	1.15505958476326e-06	1.71698046383728e-07	9.20925885149085e-07	0	6.24356532304464e-08	0.945945945945946	0.783269961977186	193	47	91	55	0	0	0	0	64065959	193	0	3.01252026836904e-06	7.33618925457746e-07	1.42041111099266e-06	8.58490231918639e-07	0	0	0	0	0	NA	1.65454545454545	29	41	28	0	0
SRR811029	1797	540	602	574	11	68	0	2	51304957	1716	81	3.34470604857928e-05	1.05252987542705e-05	1.17337589816126e-05	1.11880027499097e-05	1.57879481314057e-06	2.14404233883287e-07	1.3254079912785e-06	0	3.89825879787795e-08	0.975308641975309	1.04878048780488	476	66	235	174	1	0	0	0	51304957	475	1	9.25836464496013e-06	1.28642540329972e-06	4.58045408750659e-06	3.39148515415382e-06	1.94912939893898e-08	1.94912939893898e-08	0	0	0	1	1.35057471264368	52	93	79	1	0
SRR811607	375	139	68	116	4	41	1	6	58774882	323	52	5.49554484856303e-06	2.36495583266335e-06	1.1569568102238e-06	1.97363220567589e-06	8.84731678406432e-07	6.80562829543409e-08	6.97576900281995e-07	1.70140707385852e-08	1.02084424431511e-07	0.865384615384615	0.586206896551724	85	26	28	29	1	1	0	0	58774882	83	2	1.41216787130257e-06	4.42365839203216e-07	4.76393980680387e-07	4.93408051418972e-07	3.40281414771705e-08	1.70140707385852e-08	1.70140707385852e-08	0	0	1	0.96551724137931	19	23	10	1	1
SRR812598	822	245	226	255	13	80	0	3	51546665	726	96	1.40843253389914e-05	4.75297480448056e-06	4.3843767584188e-06	4.94697377609201e-06	1.86239012746993e-06	2.52198663094887e-07	1.55199177289161e-06	0	5.81996914834354e-08	0.96875	0.886274509803921	188	32	85	61	4	6	0	0	51546665	178	10	3.45318169468384e-06	6.20796709156645e-07	1.64899125869734e-06	1.18339372682985e-06	1.93998971611451e-07	7.75995886445806e-08	1.16399382966871e-07	0	0	1	1.39344262295082	29	49	50	3	6
SRR812745	844	333	207	204	16	81	0	3	55642089	744	100	1.33711730341397e-05	5.98467825318348e-06	3.72020540062757e-06	3.66628938032862e-06	1.79720067663168e-06	2.87552108261068e-07	1.45573254807166e-06	0	5.39160202989503e-08	0.97	1.01470588235294	203	44	80	63	7	7	0	2	55642089	187	16	3.36076526530124e-06	7.90768297717938e-07	1.43776054130534e-06	1.13223642627796e-06	2.87552108261068e-07	1.25804047364217e-07	1.25804047364217e-07	0	3.59440135326335e-08	0.875	1.26984126984127	31	40	35	5	6
SRR816541	625	190	191	141	11	91	0	1	66011973	522	103	7.90765638833428e-06	2.87826573521746e-06	2.89341450224492e-06	2.1359761508719e-06	1.56032300382841e-06	1.66636437302063e-07	1.37853779949889e-06	0	1.51487670274603e-08	0.990291262135922	1.35460992907801	133	28	67	36	2	0	0	0	66011973	131	2	1.9844884805973e-06	4.24165476768889e-07	1.01496739083984e-06	5.45355612988571e-07	3.02975340549206e-08	3.02975340549206e-08	0	0	0	1	1.86111111111111	24	45	27	1	0
SRR819771	562	109	174	194	13	61	0	11	60265701	477	85	7.91494983191185e-06	1.80865729911613e-06	2.88721440409363e-06	3.2190781287021e-06	1.41042082958597e-06	2.15711420995501e-07	1.01218436005581e-06	0	1.82525048534655e-07	0.870588235294118	0.896907216494845	100	9	73	14	1	3	0	0	60265701	96	4	1.59294587812062e-06	1.49338676073809e-07	1.21130259482089e-06	2.32304607225924e-07	6.63727449216927e-08	1.65931862304232e-08	4.97795586912695e-08	0	0	1	5.21428571428571	7	36	10	1	2
SRR821050	16373	6230	5870	4168	14	77	3	11	55384475	16268	105	0.000293728522297991	0.000112486396232879	0.000105986379757143	7.52557463079681e-05	1.89583813875639e-06	2.52778418500852e-07	1.39028130175469e-06	5.41668039644684e-08	1.98611614536384e-07	0.866666666666667	1.40834932821497	4553	1036	2240	1263	5	8	0	1	55384475	4539	14	8.19543743982407e-05	1.87056029690631e-05	4.04445469601364e-05	2.28042244690412e-05	2.52778418500852e-07	9.02780066074473e-08	1.44444810571916e-07	0	1.80556013214895e-08	0.928571428571429	1.7735550277118	837	424	474	5	4
SRR821231	3166	1175	1211	647	16	108	1	8	54690073	3033	133	5.54579621789863e-05	2.14847034488325e-05	2.21429581927967e-05	1.18303005373571e-05	2.43188558186785e-06	2.92557663984102e-07	1.97476423189269e-06	1.82848539990064e-08	1.46278831992051e-07	0.932330827067669	1.87171561051005	823	188	471	151	4	8	0	1	54690073	810	13	1.48107317391952e-05	3.4375525518132e-06	8.612166233532e-06	2.76101295384996e-06	2.37703101987083e-07	7.31394159960255e-08	1.46278831992051e-07	0	1.82848539990064e-08	0.923076923076923	3.11920529801324	139	162	97	4	5
SRR821666	627	195	200	165	1	65	0	1	59730693	560	67	9.37541441215155e-06	3.26465323280277e-06	3.34836229005413e-06	2.76239888929465e-06	1.12170136716813e-06	1.67418114502706e-08	1.08821774426759e-06	0	1.67418114502706e-08	0.985074626865672	1.21212121212121	127	27	65	32	0	3	0	0	59730693	124	3	2.07598461983356e-06	4.52028909157307e-07	1.08821774426759e-06	5.3573796640866e-07	5.02254343508119e-08	0	5.02254343508119e-08	0	0	1	2.03125	19	34	22	0	2
[truncated: 18 more columns]
